# Supplementary material for: Tris(thio­cyanato-κN)tris­(triphenyl­phosphine oxide-κO)europium(III)–(nitrato-κ2 O,O′)bis­(thio­cyanato-κN)tris­(triphenyl­phosphine oxide-κO)europium(III) (1/1)
Source: Acta Crystallogr Sect E Struct Rep Online. 2012 Nov 24;68(Pt 12):m1530. doi: 10.1107/S1600536812047472 (PMC3588774; doi:10.1107/S1600536812047472)
Supplement: Supplementary file 1 [file e-68-m1530-sup1.cif]

##############################################################################
#                                                                            #
# This CIF contains the data in a paper accepted for publication in          #
# Acta Crystallographica Section E. It conforms to the requirements of       #
# Notes for Authors for Acta Crystallographica Section E, and has been       #
# peer reviewed under the auspices of the IUCr Commission on Journals.       #
#                                                                            #
# Full details of the Crystallographic Information File format               #
# are given in the paper "The Crystallographic Information File (CIF):       #
# a New Standard Archive File for Crystallography" by S. R. Hall, F. H.      #
# Allen and I. D. Brown [Acta Cryst. (1991), A47, 655-685].                  #
#                                                                            #
# The current version of the core CIF dictionary is obtainable from          #
# ftp://ftp.iucr.org/pub/cif_core.dic.                                       #
#                                                                            #
# Software is freely available for graphical display of the structure(s)     #
# in this CIF. For information consult the CIF software page                 #
# http://www.iucr.org/resources/cif/software.                                #
#                                                                            #
# This file may be used for bona fide research purposes within the           #
# scientific community so long as proper attribution is given to the journal # 
# article from which it was obtained.                                        #
#                                                                            #
##############################################################################
data_I
_audit_creation_method
;
Olex2 1.1
(compiled 2011.11.01 svn.r2039, GUI svn.r3906)
;
_chemical_name_systematic
;
Tris(thiocyanato-\k<i>N</i>)tris(triphenylphosphine
oxide-\k<i>O</i>)europium(III)--
(nitrato-\k^2^<i>O</i>,<i>O</i>')bis(thiocyanato-
\k<i>N</i>)tris(triphenylphosphine
oxide-\k<i>O</i>)europium(III) (1/1)
;
_chemical_formula_moiety     'C56 H45 Eu N3 O6 P3 S2, C57 H45 Eu N3 O3 P3 S3'
_chemical_formula_sum     'C113 H90 Eu2 N6 O9 P6 S5'
_chemical_formula_iupac
              '[Eu (N C S)3 (C18 H15 O P)3] [Eu (N C S)2 (N O3) (C18 H15 O P)3]'
_chemical_formula_weight     2325.95
_chemical_melting_point     ?
_space_group_crystal_system     trigonal
_space_group_name_H-M_alt     'R 3'
_space_group_name_Hall     'R 3'
loop_
    _space_group_symop_id
    _space_group_symop_operation_xyz
    1 'x, y, z'
    2 '-y, x-y, z'
    3 '-x+y, -x, z'
    4 'x+2/3, y+1/3, z+1/3'
    5 '-y+2/3, x-y+1/3, z+1/3'
    6 '-x+y+2/3, -x+1/3, z+1/3'
    7 'x+1/3, y+2/3, z+2/3'
    8 '-y+1/3, x-y+2/3, z+2/3'
    9 '-x+y+1/3, -x+2/3, z+2/3'
_cell_length_a     20.3249(7)
_cell_length_b     20.3249(7)
_cell_length_c     22.3186(6)
_cell_angle_alpha     90.00
_cell_angle_beta     90.00
_cell_angle_gamma     120.00
_cell_volume     7984.7(4)
_cell_formula_units_Z     3
_cell_measurement_reflns_used     5442
_cell_measurement_theta_min     3.1888
_cell_measurement_theta_max     25.0325
_cell_measurement_temperature     180(2)
_exptl_crystal_description     'prism'
_exptl_crystal_colour     'colourless'
_exptl_crystal_size_max     0.118
_exptl_crystal_size_mid     0.072
_exptl_crystal_size_min     0.046
_exptl_crystal_density_diffrn     1.451
_exptl_crystal_density_meas     ?
_exptl_crystal_density_method     'not measured'
_exptl_crystal_F_000     3534
_exptl_absorpt_coefficient_mu     1.416
_exptl_absorpt_correction_type     multi-scan
_exptl_absorpt_process_details
;
(<i>CrysAlis PRO</i>; Agilent, 2012)
;
_exptl_absorpt_correction_T_min     0.89227
_exptl_absorpt_correction_T_max     1.00000
_exptl_special_details     ?
_diffrn_ambient_temperature     180(2)
_diffrn_radiation_type     MoK\a
_diffrn_radiation_wavelength     0.71073
_diffrn_radiation_monochromator     graphite
_diffrn_measurement_device_type     'Agilent Xcalibur Eos'
_diffrn_measurement_method     '\w scans'
_diffrn_detector_area_resol_mean     ?
_diffrn_reflns_number     15970
_diffrn_reflns_av_R_equivalents     0.0517
_diffrn_reflns_theta_min     3.20
_diffrn_reflns_theta_max     25.09
_diffrn_reflns_theta_full     25.09
_diffrn_measured_fraction_theta_max     0.998
_diffrn_measured_fraction_theta_full     0.998
_diffrn_reflns_limit_h_min     -24
_diffrn_reflns_limit_h_max     23
_diffrn_reflns_limit_k_min     -22
_diffrn_reflns_limit_k_max     24
_diffrn_reflns_limit_l_min     -26
_diffrn_reflns_limit_l_max     26
_diffrn_standards_number     ?
_diffrn_standards_interval_count     ?
_diffrn_standards_interval_time     ?
_diffrn_standards_decay_%     ?
_refine_special_details
;
Refinement of <i>F</i>^2^ against ALL reflections. The weighted <i>R</i>-factor
<i>wR</i> and goodness of fit <i>S</i> are based on <i>F</i>^2^, conventional
<i>R</i>-factors <i>R</i> are based on <i>F</i>, with <i>F</i> set to zero for
negative <i>F</i>^2^. The threshold expression of <i>F</i>^2^ >
2\s(<i>F</i>^2^) is used only for calculating <i>R</i>-factors(gt) <i>etc</i>.
and is not relevant to the choice of reflections for refinement.
<i>R</i>-factors based on <i>F</i>^2^ are statistically about twice as large
as those based on <i>F</i>, and <i>R</i>- factors based on ALL data will be
even larger.
;
_reflns_number_total     6325
_reflns_number_gt     5614
_reflns_threshold_expression     I>2\s(I)
_refine_ls_structure_factor_coef     Fsqd
_refine_ls_matrix_type     full
_refine_ls_R_factor_all     0.0519
_refine_ls_R_factor_gt     0.0424
_refine_ls_wR_factor_gt     0.0595
_refine_ls_wR_factor_ref     0.0653
_refine_ls_goodness_of_fit_ref     1.020
_refine_ls_restrained_S_all     1.020
_refine_ls_number_reflns     6325
_refine_ls_number_parameters     439
_refine_ls_number_restraints     8
_refine_ls_hydrogen_treatment     constr
_refine_ls_weighting_scheme     calc
_refine_ls_weighting_details
         'calc w=1/[\s^2^(Fo^2^)+(0.0112P)^2^+0.0000P] where P=(Fo^2^+2Fc^2^)/3'
_atom_sites_solution_hydrogens     geom
_atom_sites_solution_primary     direct
_atom_sites_solution_secondary     difmap
_refine_ls_shift/su_max     0.001
_refine_ls_shift/su_mean     0.000
_refine_diff_density_max     1.303
_refine_diff_density_min     -0.896
_refine_ls_extinction_method     none
_refine_ls_extinction_coef     ?
_refine_ls_abs_structure_details     'Flack (1983), 3154 Friedel pairs'
_refine_ls_abs_structure_Flack     -0.045(9)
loop_
    _atom_type_symbol
    _atom_type_description
    _atom_type_scat_dispersion_real
    _atom_type_scat_dispersion_imag
    _atom_type_scat_source
    'C' 'C' 0.0033 0.0016
                         'International Tables Vol C Tables 4.2.6.8 and 6.1.1.4'
    'H' 'H' 0.0000 0.0000
                         'International Tables Vol C Tables 4.2.6.8 and 6.1.1.4'
    'N' 'N' 0.0061 0.0033
                         'International Tables Vol C Tables 4.2.6.8 and 6.1.1.4'
    'O' 'O' 0.0106 0.0060
                         'International Tables Vol C Tables 4.2.6.8 and 6.1.1.4'
    'P' 'P' 0.1023 0.0942
                         'International Tables Vol C Tables 4.2.6.8 and 6.1.1.4'
    'S' 'S' 0.1246 0.1234
                         'International Tables Vol C Tables 4.2.6.8 and 6.1.1.4'
    'Eu' 'Eu' -0.1578 3.6682
                         'International Tables Vol C Tables 4.2.6.8 and 6.1.1.4'
_computing_data_collection
;
<i>CrysAlis PRO</i> (Agilent, 2012)
;
_computing_cell_refinement
;
<i>CrysAlis PRO</i> (Agilent, 2012)
;
_computing_data_reduction
;
<i>CrysAlis PRO</i> (Agilent, 2012)
;
_computing_structure_solution     '<i>SHELXS97</i> (Sheldrick, 2008)'
_computing_structure_refinement     '<i>SHELXL97</i> (Sheldrick, 2008)'
_computing_molecular_graphics
;
<i>OLEX2</i> (Dolomanov <i>et al.</i>, 2009)
;
_computing_publication_material
;
<i>publCIF</i> (Westrip, 2010)
;
loop_
    _atom_site_type_symbol
    _atom_site_label
    _atom_site_fract_x
    _atom_site_fract_y
    _atom_site_fract_z
    _atom_site_U_iso_or_equiv
    _atom_site_adp_type
    _atom_site_calc_flag
    _atom_site_refinement_flags
    _atom_site_occupancy
    _atom_site_symmetry_multiplicity
    _atom_site_disorder_assembly
    _atom_site_disorder_group
    Eu Eu1 0.6667 0.3333 0.305072(13) 0.02675(13) Uani d S 1 3 . .
    Eu Eu2 0.0000 0.0000 0.462118(16) 0.04265(17) Uani d S 1 3 . .
    P P2 0.16058(9) 0.14280(10) 0.55807(6) 0.0392(4) Uani d . 1 1 . .
    C C20 0.1572(3) 0.1238(3) 0.6370(2) 0.0325(13) Uani d . 1 1 A .
    C C26 0.1639(3) 0.2324(3) 0.5478(2) 0.0422(15) Uani d . 1 1 A .
    C C27 0.0969(4) 0.2320(4) 0.5345(2) 0.0556(18) Uani d . 1 1 . .
    H H27 0.0511 0.1848 0.5302 0.067 Uiso calc R 1 1 A .
    C C25 0.1888(3) 0.1809(3) 0.6797(2) 0.0433(15) Uani d . 1 1 . .
    H H25 0.2129 0.2327 0.6680 0.052 Uiso calc R 1 1 A .
    C C23 0.1489(3) 0.0872(3) 0.7568(2) 0.0476(16) Uani d . 1 1 . .
    H H23 0.1458 0.0748 0.7981 0.057 Uiso calc R 1 1 A .
    C C21 0.1214(3) 0.0488(3) 0.6551(2) 0.0416(15) Uani d . 1 1 . .
    H H21 0.0993 0.0096 0.6259 0.050 Uiso calc R 1 1 A .
    C C5 0.6419(4) 0.6382(4) 0.3299(3) 0.063(2) Uani d . 1 1 . .
    H H5 0.6622 0.6894 0.3173 0.075 Uiso calc R 1 1 . .
    C C7 0.6563(3) 0.5304(3) 0.3457(2) 0.0447(15) Uani d . 1 1 . .
    H H7 0.6869 0.5072 0.3435 0.054 Uiso calc R 1 1 . .
    C C22 0.1170(3) 0.0297(3) 0.7152(2) 0.0484(16) Uani d . 1 1 A .
    H H22 0.0926 -0.0220 0.7274 0.058 Uiso calc R 1 1 . .
    C C24 0.1848(3) 0.1616(3) 0.7400(2) 0.0538(17) Uani d . 1 1 A .
    H H24 0.2071 0.2004 0.7694 0.065 Uiso calc R 1 1 . .
    C C3 0.5402(3) 0.5249(4) 0.3722(2) 0.0508(16) Uani d . 1 1 . .
    H H3 0.4900 0.4981 0.3879 0.061 Uiso calc R 1 1 . .
    C C31 0.2310(4) 0.3011(4) 0.5537(2) 0.0543(18) Uani d . 1 1 . .
    H H31 0.2775 0.3025 0.5619 0.065 Uiso calc R 1 1 A .
    C C4 0.5701(4) 0.5993(4) 0.3524(3) 0.069(2) Uani d . 1 1 . .
    H H4 0.5402 0.6232 0.3545 0.083 Uiso calc R 1 1 . .
    C C32 0.2453(3) 0.1481(3) 0.5283(3) 0.0455(15) Uani d . 1 1 A .
    C C28 0.0957(6) 0.2984(5) 0.5274(3) 0.076(3) Uani d . 1 1 A .
    H H28 0.0494 0.2968 0.5175 0.091 Uiso calc R 1 1 . .
    C C6 0.6848(4) 0.6037(4) 0.3256(2) 0.0566(19) Uani d . 1 1 . .
    H H6 0.7343 0.6304 0.3088 0.068 Uiso calc R 1 1 . .
    C C15 0.4249(3) 0.2996(3) 0.3298(2) 0.0411(14) Uani d . 1 1 . .
    H H15 0.4606 0.2973 0.3037 0.049 Uiso calc R 1 1 . .
    C C14 0.4488(3) 0.3405(3) 0.3818(2) 0.0339(13) Uani d . 1 1 . .
    C C19 0.3959(3) 0.3451(3) 0.4193(2) 0.0471(16) Uani d . 1 1 . .
    H H19 0.4122 0.3741 0.4552 0.057 Uiso calc R 1 1 . .
    C C17 0.2956(4) 0.2656(4) 0.3514(3) 0.0572(18) Uani d . 1 1 . .
    H H17 0.2434 0.2404 0.3405 0.069 Uiso calc R 1 1 . .
    C C18 0.3194(3) 0.3069(4) 0.4038(3) 0.0521(17) Uani d . 1 1 . .
    H H18 0.2834 0.3093 0.4294 0.063 Uiso calc R 1 1 . .
    C C16 0.3476(4) 0.2612(3) 0.3151(3) 0.0507(17) Uani d . 1 1 . .
    H H16 0.3309 0.2316 0.2796 0.061 Uiso calc R 1 1 . .
    C C2 0.5837(3) 0.4902(3) 0.3689(2) 0.0341(13) Uani d . 1 1 . .
    P P1 0.54959(10) 0.39503(10) 0.39594(7) 0.0340(4) Uani d . 1 1 . .
    C C33 0.2450(4) 0.1274(4) 0.4703(3) 0.069(2) Uani d . 1 1 . .
    H H33 0.2013 0.1138 0.4464 0.083 Uiso calc R 1 1 A .
    C C35 0.3655(6) 0.1416(6) 0.4787(4) 0.106(3) Uani d . 1 1 . .
    H H35 0.4063 0.1373 0.4622 0.127 Uiso calc R 1 1 A .
    C C34 0.3056(5) 0.1254(5) 0.4453(4) 0.096(3) Uani d . 1 1 A .
    H H34 0.3046 0.1126 0.4042 0.115 Uiso calc R 1 1 . .
    C C36 0.3692(5) 0.1647(6) 0.5374(4) 0.128(4) Uani d . 1 1 A .
    H H36 0.4139 0.1800 0.5603 0.153 Uiso calc R 1 1 . .
    C C8 0.5630(3) 0.3996(3) 0.4755(2) 0.0345(13) Uani d . 1 1 . .
    C C9 0.5823(3) 0.4644(3) 0.5082(2) 0.0465(16) Uani d . 1 1 . .
    H H9 0.5902 0.5090 0.4882 0.056 Uiso calc R 1 1 . .
    C C13 0.5536(4) 0.3365(4) 0.5059(3) 0.083(3) Uani d . 1 1 . .
    H H13 0.5412 0.2913 0.4846 0.100 Uiso calc R 1 1 . .
    C C12 0.5624(5) 0.3390(4) 0.5682(3) 0.089(3) Uani d . 1 1 . .
    H H12 0.5555 0.2952 0.5889 0.107 Uiso calc R 1 1 . .
    C C37 0.3063(4) 0.1655(5) 0.5630(3) 0.093(3) Uani d . 1 1 . .
    H H37 0.3068 0.1781 0.6040 0.112 Uiso calc R 1 1 A .
    C C11 0.5805(4) 0.4029(4) 0.5991(3) 0.060(2) Uani d . 1 1 . .
    H H11 0.5862 0.4040 0.6414 0.072 Uiso calc R 1 1 . .
    C C10 0.5904(4) 0.4652(4) 0.5695(2) 0.0555(17) Uani d . 1 1 . .
    H H10 0.6031 0.5102 0.5912 0.067 Uiso calc R 1 1 . .
    C C29 0.1603(7) 0.3662(5) 0.5344(3) 0.089(3) Uani d . 1 1 . .
    H H29 0.1592 0.4122 0.5304 0.107 Uiso calc R 1 1 A .
    C C30 0.2286(5) 0.3681(4) 0.5475(3) 0.072(2) Uani d . 1 1 A .
    H H30 0.2739 0.4157 0.5522 0.086 Uiso calc R 1 1 . .
    O O1 0.5906(3) 0.3592(3) 0.36468(18) 0.0356(12) Uani d . 1 1 . .
    O O2 0.0922(3) 0.0804(3) 0.52650(18) 0.0436(13) Uani d . 1 1 A .
    N N1 0.5587(3) 0.2656(4) 0.2408(2) 0.0473(17) Uani d D 1 1 . .
    C C1 0.5031(4) 0.2346(4) 0.2139(2) 0.0405(16) Uani d D 1 1 . .
    S S1 0.42411(10) 0.18996(11) 0.17744(7) 0.0675(6) Uani d D 1 1 . .
    N N2 0.0419(7) 0.1088(7) 0.4014(5) 0.059(4) Uani d PD 0.667 1 A 1
    C C38 0.0671(12) 0.1696(9) 0.3841(9) 0.065(3) Uani d PD 0.667 1 A 1
    S S2 0.0997(3) 0.25559(18) 0.36159(19) 0.0701(11) Uani d PD 0.667 1 A 1
    O O3 0.0028(11) 0.1221(9) 0.4189(6) 0.086(5) Uani d PD 0.333 1 A 2
    O O4 0.0805(12) 0.1092(11) 0.3900(8) 0.086(5) Uani d PD 0.333 1 A 2
    O O5 0.0886(13) 0.2223(11) 0.3588(10) 0.065(3) Uani d PD 0.333 1 A 2
    N N3 0.0614(15) 0.1602(12) 0.3857(12) 0.065(3) Uani d PD 0.333 1 A 2
loop_
    _atom_site_aniso_label
    _atom_site_aniso_U_11
    _atom_site_aniso_U_22
    _atom_site_aniso_U_33
    _atom_site_aniso_U_12
    _atom_site_aniso_U_13
    _atom_site_aniso_U_23
    Eu1 0.02793(16) 0.02793(16) 0.0244(3) 0.01396(8) 0.000 0.000
    Eu2 0.0534(2) 0.0534(2) 0.0211(3) 0.02671(11) 0.000 0.000
    P2 0.0414(10) 0.0455(11) 0.0281(8) 0.0197(9) 0.0038(7) 0.0029(7)
    C20 0.026(3) 0.038(3) 0.026(3) 0.010(3) 0.000(2) 0.005(2)
    C26 0.052(4) 0.050(4) 0.025(3) 0.026(4) 0.005(3) 0.007(3)
    C27 0.076(5) 0.079(5) 0.034(3) 0.055(4) 0.009(3) 0.002(3)
    C25 0.057(4) 0.032(3) 0.031(3) 0.015(3) 0.004(3) 0.006(3)
    C23 0.052(4) 0.052(4) 0.034(3) 0.023(4) 0.002(3) 0.013(3)
    C21 0.048(4) 0.037(4) 0.034(3) 0.017(3) 0.002(3) 0.000(3)
    C5 0.090(6) 0.043(4) 0.057(4) 0.034(5) -0.002(4) 0.009(3)
    C7 0.048(4) 0.046(4) 0.036(3) 0.020(3) 0.003(3) -0.010(3)
    C22 0.053(4) 0.040(4) 0.050(4) 0.021(3) 0.006(3) 0.014(3)
    C24 0.059(4) 0.047(4) 0.038(3) 0.014(4) -0.009(3) -0.005(3)
    C3 0.050(4) 0.053(4) 0.056(4) 0.031(4) 0.018(3) 0.015(3)
    C31 0.069(5) 0.056(5) 0.035(3) 0.029(4) 0.004(3) 0.003(3)
    C4 0.082(6) 0.059(5) 0.081(5) 0.047(5) 0.013(4) 0.015(4)
    C32 0.042(4) 0.057(4) 0.042(3) 0.028(4) 0.009(3) 0.014(3)
    C28 0.120(8) 0.097(7) 0.053(5) 0.087(7) 0.004(5) 0.004(5)
    C6 0.052(4) 0.040(4) 0.048(4) 0.000(4) 0.013(3) 0.000(3)
    C15 0.037(4) 0.042(4) 0.042(3) 0.018(3) 0.002(3) -0.008(3)
    C14 0.033(3) 0.033(3) 0.036(3) 0.017(3) 0.008(2) 0.005(2)
    C19 0.045(4) 0.058(4) 0.040(3) 0.027(4) 0.010(3) -0.001(3)
    C17 0.036(4) 0.060(5) 0.078(5) 0.026(4) -0.010(3) -0.010(4)
    C18 0.037(4) 0.060(5) 0.069(5) 0.031(4) 0.015(3) 0.005(4)
    C16 0.055(5) 0.045(4) 0.052(4) 0.025(4) -0.014(3) -0.020(3)
    C2 0.042(4) 0.041(4) 0.025(3) 0.025(3) -0.003(2) -0.008(2)
    P1 0.0356(10) 0.0403(10) 0.0302(9) 0.0221(9) -0.0010(7) -0.0040(7)
    C33 0.076(6) 0.105(6) 0.054(4) 0.066(5) 0.014(4) 0.007(4)
    C35 0.121(9) 0.176(10) 0.073(6) 0.114(8) 0.057(6) 0.039(6)
    C34 0.119(8) 0.148(9) 0.062(5) 0.099(8) 0.035(5) 0.024(5)
    C36 0.064(6) 0.236(12) 0.101(7) 0.089(8) 0.013(5) 0.030(7)
    C8 0.036(3) 0.043(4) 0.033(3) 0.026(3) 0.002(2) -0.003(3)
    C9 0.060(4) 0.057(4) 0.032(3) 0.037(4) -0.003(3) -0.002(3)
    C13 0.161(9) 0.067(5) 0.044(4) 0.074(6) -0.008(4) 0.001(4)
    C12 0.160(9) 0.090(7) 0.049(4) 0.086(7) -0.003(5) 0.015(4)
    C37 0.066(6) 0.156(9) 0.060(5) 0.058(6) 0.026(4) 0.015(5)
    C11 0.065(5) 0.104(6) 0.030(3) 0.057(5) 0.001(3) -0.004(4)
    C10 0.063(5) 0.065(5) 0.040(3) 0.032(4) -0.001(3) -0.009(3)
    C29 0.176(11) 0.087(7) 0.037(4) 0.090(8) 0.018(6) 0.011(5)
    C30 0.111(7) 0.046(5) 0.036(4) 0.022(5) 0.010(4) 0.002(3)
    O1 0.036(3) 0.043(3) 0.035(3) 0.026(2) -0.002(2) -0.009(2)
    O2 0.039(3) 0.053(3) 0.030(2) 0.016(3) -0.0020(19) -0.003(2)
    N1 0.034(4) 0.064(4) 0.034(3) 0.018(3) -0.013(3) -0.006(3)
    C1 0.054(5) 0.057(5) 0.028(3) 0.041(4) 0.009(3) 0.002(3)
    S1 0.0499(12) 0.0825(15) 0.0536(10) 0.0207(11) -0.0238(8) -0.0100(9)
    N2 0.063(10) 0.086(11) 0.038(7) 0.045(9) 0.017(6) 0.001(6)
    C38 0.065(6) 0.085(8) 0.047(5) 0.040(7) 0.013(4) 0.004(5)
    S2 0.096(3) 0.049(2) 0.067(2) 0.038(2) 0.0164(17) 0.0274(19)
    O3 0.137(15) 0.069(8) 0.054(8) 0.053(10) 0.013(8) 0.027(6)
    O4 0.137(15) 0.069(8) 0.054(8) 0.053(10) 0.013(8) 0.027(6)
    O5 0.065(6) 0.085(8) 0.047(5) 0.040(7) 0.013(4) 0.004(5)
    N3 0.065(6) 0.085(8) 0.047(5) 0.040(7) 0.013(4) 0.004(5)
_geom_special_details
;
All e.s.d.'s (except the e.s.d. in the dihedral angle between two l.s. planes)
are estimated using the full covariance matrix. The cell e.s.d.'s are taken
into account individually in the estimation of e.s.d.'s in distances, angles
and torsion angles; correlations between e.s.d.'s in cell parameters are only
used when they are defined by crystal symmetry. An approximate (isotropic)
treatment of cell e.s.d.'s is used for estimating e.s.d.'s involving l.s.
planes.
;
loop_
    _geom_bond_atom_site_label_1
    _geom_bond_atom_site_label_2
    _geom_bond_site_symmetry_2
    _geom_bond_distance
    _geom_bond_publ_flag
    Eu1 O1 2_655 2.292(4) ?
    Eu1 O1 3_665 2.292(4) ?
    Eu1 O1 . 2.292(4) ?
    Eu1 N1 2_655 2.397(6) ?
    Eu1 N1 . 2.397(6) ?
    Eu1 N1 3_665 2.397(6) ?
    Eu2 O2 . 2.277(4) ?
    Eu2 O2 2 2.277(4) ?
    Eu2 O2 3 2.277(4) ?
    Eu2 N2 2 2.359(12) ?
    Eu2 N2 . 2.359(12) ?
    Eu2 N2 3 2.359(12) ?
    Eu2 O3 3 2.637(16) ?
    Eu2 O3 . 2.637(16) ?
    Eu2 O3 2 2.637(16) ?
    Eu2 O4 3 2.562(17) ?
    Eu2 O4 . 2.562(18) ?
    Eu2 O4 2 2.562(17) ?
    P2 C20 . 1.799(5) ?
    P2 C26 . 1.803(6) ?
    P2 C32 . 1.799(6) ?
    P2 O2 . 1.508(5) ?
    C20 C25 . 1.387(7) ?
    C20 C21 . 1.381(7) ?
    C26 C27 . 1.390(8) ?
    C26 C31 . 1.387(8) ?
    C27 H27 . 0.9500 ?
    C27 C28 . 1.371(9) ?
    C25 H25 . 0.9500 ?
    C25 C24 . 1.391(6) ?
    C23 H23 . 0.9500 ?
    C23 C22 . 1.375(7) ?
    C23 C24 . 1.363(7) ?
    C21 H21 . 0.9500 ?
    C21 C22 . 1.387(6) ?
    C5 H5 . 0.9500 ?
    C5 C4 . 1.361(8) ?
    C5 C6 . 1.369(8) ?
    C7 H7 . 0.9500 ?
    C7 C6 . 1.376(7) ?
    C7 C2 . 1.381(7) ?
    C22 H22 . 0.9500 ?
    C24 H24 . 0.9500 ?
    C3 H3 . 0.9500 ?
    C3 C4 . 1.390(8) ?
    C3 C2 . 1.384(7) ?
    C31 H31 . 0.9500 ?
    C31 C30 . 1.393(9) ?
    C4 H4 . 0.9500 ?
    C32 C33 . 1.360(7) ?
    C32 C37 . 1.350(8) ?
    C28 H28 . 0.9500 ?
    C28 C29 . 1.356(11) ?
    C6 H6 . 0.9500 ?
    C15 H15 . 0.9500 ?
    C15 C14 . 1.368(7) ?
    C15 C16 . 1.400(7) ?
    C14 C19 . 1.403(7) ?
    C14 P1 . 1.804(5) ?
    C19 H19 . 0.9500 ?
    C19 C18 . 1.390(7) ?
    C17 H17 . 0.9500 ?
    C17 C18 . 1.379(7) ?
    C17 C16 . 1.369(7) ?
    C18 H18 . 0.9500 ?
    C16 H16 . 0.9500 ?
    C2 P1 . 1.800(6) ?
    P1 C8 . 1.791(5) ?
    P1 O1 . 1.522(4) ?
    C33 H33 . 0.9500 ?
    C33 C34 . 1.372(8) ?
    C35 H35 . 0.9500 ?
    C35 C34 . 1.321(10) ?
    C35 C36 . 1.381(10) ?
    C34 H34 . 0.9500 ?
    C36 H36 . 0.9500 ?
    C36 C37 . 1.407(9) ?
    C8 C9 . 1.381(7) ?
    C8 C13 . 1.377(7) ?
    C9 H9 . 0.9500 ?
    C9 C10 . 1.376(6) ?
    C13 H13 . 0.9500 ?
    C13 C12 . 1.399(7) ?
    C12 H12 . 0.9500 ?
    C12 C11 . 1.348(8) ?
    C37 H37 . 0.9500 ?
    C11 H11 . 0.9500 ?
    C11 C10 . 1.353(8) ?
    C10 H10 . 0.9500 ?
    C29 H29 . 0.9500 ?
    C29 C30 . 1.401(11) ?
    C30 H30 . 0.9500 ?
    N1 C1 . 1.150(8) ?
    C1 S1 . 1.615(7) ?
    N2 C38 . 1.144(14) ?
    C38 S2 . 1.608(13) ?
    O3 N3 . 1.283(19) ?
    O4 N3 . 1.280(19) ?
    O5 N3 . 1.249(16) ?
loop_
    _geom_angle_atom_site_label_1
    _geom_angle_atom_site_label_2
    _geom_angle_atom_site_label_3
    _geom_angle_site_symmetry_1
    _geom_angle_site_symmetry_3
    _geom_angle
    _geom_angle_publ_flag
    O1 Eu1 O1 2_655 3_665 89.68(16) ?
    O1 Eu1 O1 2_655 . 89.68(16) ?
    O1 Eu1 O1 3_665 . 89.68(16) ?
    O1 Eu1 N1 3_665 2_655 95.6(2) ?
    O1 Eu1 N1 2_655 2_655 87.14(19) ?
    O1 Eu1 N1 . 2_655 173.8(2) ?
    O1 Eu1 N1 2_655 . 95.6(2) ?
    O1 Eu1 N1 3_665 . 173.8(2) ?
    O1 Eu1 N1 2_655 3_665 173.8(2) ?
    O1 Eu1 N1 . . 87.14(19) ?
    O1 Eu1 N1 . 3_665 95.6(2) ?
    O1 Eu1 N1 3_665 3_665 87.14(19) ?
    N1 Eu1 N1 2_655 . 87.9(2) ?
    N1 Eu1 N1 2_655 3_665 87.9(2) ?
    N1 Eu1 N1 . 3_665 87.9(2) ?
    O2 Eu2 O2 . 2 84.41(16) ?
    O2 Eu2 O2 . 3 84.41(16) ?
    O2 Eu2 O2 2 3 84.41(16) ?
    O2 Eu2 N2 2 2 84.7(3) ?
    O2 Eu2 N2 . 2 166.8(3) ?
    O2 Eu2 N2 3 2 101.9(3) ?
    O2 Eu2 N2 . . 84.7(3) ?
    O2 Eu2 N2 2 . 101.9(3) ?
    O2 Eu2 N2 . 3 101.9(3) ?
    O2 Eu2 N2 3 . 166.8(3) ?
    O2 Eu2 N2 3 3 84.7(3) ?
    O2 Eu2 N2 2 3 166.8(3) ?
    O2 Eu2 O3 2 3 161.7(4) ?
    O2 Eu2 O3 3 3 86.1(4) ?
    O2 Eu2 O3 . 3 79.1(4) ?
    O2 Eu2 O3 3 . 161.7(3) ?
    O2 Eu2 O3 2 . 79.1(4) ?
    O2 Eu2 O3 . . 86.1(4) ?
    O2 Eu2 O3 3 2 79.1(4) ?
    O2 Eu2 O3 . 2 161.7(3) ?
    O2 Eu2 O3 2 2 86.1(4) ?
    O2 Eu2 O4 2 . 119.1(4) ?
    O2 Eu2 O4 . . 80.5(5) ?
    O2 Eu2 O4 3 . 150.2(5) ?
    O2 Eu2 O4 3 2 119.1(4) ?
    O2 Eu2 O4 2 2 80.5(5) ?
    O2 Eu2 O4 3 3 80.5(5) ?
    O2 Eu2 O4 . 2 150.2(5) ?
    O2 Eu2 O4 2 3 150.2(5) ?
    O2 Eu2 O4 . 3 119.1(4) ?
    N2 Eu2 N2 . 3 90.3(4) ?
    N2 Eu2 N2 2 3 90.3(4) ?
    N2 Eu2 N2 2 . 90.3(4) ?
    N2 Eu2 O3 . 3 84.5(5) ?
    N2 Eu2 O3 2 3 112.6(5) ?
    N2 Eu2 O3 . . 23.1(4) ?
    N2 Eu2 O3 3 . 112.6(5) ?
    N2 Eu2 O3 3 3 23.1(4) ?
    N2 Eu2 O3 2 . 84.5(5) ?
    N2 Eu2 O3 2 2 23.1(4) ?
    N2 Eu2 O3 3 2 84.5(5) ?
    N2 Eu2 O3 . 2 112.6(5) ?
    N2 Eu2 O4 2 2 18.6(5) ?
    N2 Eu2 O4 3 3 18.6(5) ?
    N2 Eu2 O4 3 . 73.6(5) ?
    N2 Eu2 O4 . . 18.6(5) ?
    N2 Eu2 O4 3 2 98.4(5) ?
    N2 Eu2 O4 . 3 98.4(5) ?
    N2 Eu2 O4 2 3 73.6(5) ?
    N2 Eu2 O4 . 2 73.6(5) ?
    N2 Eu2 O4 2 . 98.4(5) ?
    O3 Eu2 O3 2 3 107.4(4) ?
    O3 Eu2 O3 . 3 107.4(4) ?
    O3 Eu2 O3 2 . 107.4(4) ?
    O4 Eu2 O3 3 . 117.8(5) ?
    O4 Eu2 O3 . 2 117.8(5) ?
    O4 Eu2 O3 . . 41.5(5) ?
    O4 Eu2 O3 2 . 66.0(6) ?
    O4 Eu2 O3 3 2 66.0(6) ?
    O4 Eu2 O3 3 3 41.5(5) ?
    O4 Eu2 O3 . 3 66.0(6) ?
    O4 Eu2 O3 2 2 41.5(5) ?
    O4 Eu2 O3 2 3 117.8(5) ?
    O4 Eu2 O4 2 . 84.7(7) ?
    O4 Eu2 O4 . 3 84.7(7) ?
    O4 Eu2 O4 2 3 84.7(7) ?
    C20 P2 C26 . . 108.7(2) ?
    C20 P2 C32 . . 107.9(3) ?
    C32 P2 C26 . . 110.0(3) ?
    O2 P2 C20 . . 110.9(3) ?
    O2 P2 C26 . . 110.1(3) ?
    O2 P2 C32 . . 109.3(3) ?
    C25 C20 P2 . . 122.8(4) ?
    C21 C20 P2 . . 117.8(4) ?
    C21 C20 C25 . . 119.4(4) ?
    C27 C26 P2 . . 118.7(5) ?
    C31 C26 P2 . . 121.8(5) ?
    C31 C26 C27 . . 119.5(6) ?
    C26 C27 H27 . . 119.4 ?
    C28 C27 C26 . . 121.3(7) ?
    C28 C27 H27 . . 119.4 ?
    C20 C25 H25 . . 120.3 ?
    C20 C25 C24 . . 119.3(5) ?
    C24 C25 H25 . . 120.3 ?
    C22 C23 H23 . . 119.3 ?
    C24 C23 H23 . . 119.3 ?
    C24 C23 C22 . . 121.4(5) ?
    C20 C21 H21 . . 119.4 ?
    C20 C21 C22 . . 121.1(5) ?
    C22 C21 H21 . . 119.4 ?
    C4 C5 H5 . . 120.0 ?
    C4 C5 C6 . . 120.0(6) ?
    C6 C5 H5 . . 120.0 ?
    C6 C7 H7 . . 119.7 ?
    C6 C7 C2 . . 120.6(6) ?
    C2 C7 H7 . . 119.7 ?
    C23 C22 C21 . . 118.5(5) ?
    C23 C22 H22 . . 120.7 ?
    C21 C22 H22 . . 120.7 ?
    C25 C24 H24 . . 119.9 ?
    C23 C24 C25 . . 120.2(5) ?
    C23 C24 H24 . . 119.9 ?
    C4 C3 H3 . . 120.2 ?
    C2 C3 H3 . . 120.2 ?
    C2 C3 C4 . . 119.7(6) ?
    C26 C31 H31 . . 120.7 ?
    C26 C31 C30 . . 118.6(7) ?
    C30 C31 H31 . . 120.7 ?
    C5 C4 C3 . . 120.6(7) ?
    C5 C4 H4 . . 119.7 ?
    C3 C4 H4 . . 119.7 ?
    C33 C32 P2 . . 118.4(5) ?
    C37 C32 P2 . . 122.1(5) ?
    C37 C32 C33 . . 119.3(6) ?
    C27 C28 H28 . . 119.9 ?
    C29 C28 C27 . . 120.1(9) ?
    C29 C28 H28 . . 119.9 ?
    C5 C6 C7 . . 120.1(6) ?
    C5 C6 H6 . . 119.9 ?
    C7 C6 H6 . . 119.9 ?
    C14 C15 H15 . . 120.1 ?
    C14 C15 C16 . . 119.7(5) ?
    C16 C15 H15 . . 120.1 ?
    C15 C14 C19 . . 119.7(5) ?
    C15 C14 P1 . . 118.1(4) ?
    C19 C14 P1 . . 121.8(4) ?
    C14 C19 H19 . . 120.2 ?
    C18 C19 C14 . . 119.6(5) ?
    C18 C19 H19 . . 120.2 ?
    C18 C17 H17 . . 120.2 ?
    C16 C17 H17 . . 120.2 ?
    C16 C17 C18 . . 119.6(6) ?
    C19 C18 H18 . . 119.8 ?
    C17 C18 C19 . . 120.4(5) ?
    C17 C18 H18 . . 119.8 ?
    C15 C16 H16 . . 119.6 ?
    C17 C16 C15 . . 120.9(5) ?
    C17 C16 H16 . . 119.6 ?
    C7 C2 C3 . . 119.0(5) ?
    C7 C2 P1 . . 119.1(4) ?
    C3 C2 P1 . . 121.9(4) ?
    C2 P1 C14 . . 108.1(3) ?
    C8 P1 C14 . . 107.6(2) ?
    C8 P1 C2 . . 108.0(3) ?
    O1 P1 C14 . . 110.5(3) ?
    O1 P1 C2 . . 110.5(3) ?
    O1 P1 C8 . . 111.9(3) ?
    C32 C33 H33 . . 119.0 ?
    C32 C33 C34 . . 122.0(7) ?
    C34 C33 H33 . . 119.0 ?
    C34 C35 H35 . . 119.8 ?
    C34 C35 C36 . . 120.4(8) ?
    C36 C35 H35 . . 119.8 ?
    C33 C34 H34 . . 120.3 ?
    C35 C34 C33 . . 119.5(8) ?
    C35 C34 H34 . . 120.3 ?
    C35 C36 H36 . . 120.2 ?
    C35 C36 C37 . . 119.6(8) ?
    C37 C36 H36 . . 120.2 ?
    C9 C8 P1 . . 122.5(4) ?
    C13 C8 P1 . . 119.6(4) ?
    C13 C8 C9 . . 117.9(5) ?
    C8 C9 H9 . . 119.6 ?
    C10 C9 C8 . . 120.9(5) ?
    C10 C9 H9 . . 119.6 ?
    C8 C13 H13 . . 120.0 ?
    C8 C13 C12 . . 120.0(6) ?
    C12 C13 H13 . . 120.0 ?
    C13 C12 H12 . . 119.6 ?
    C11 C12 C13 . . 120.9(6) ?
    C11 C12 H12 . . 119.6 ?
    C32 C37 C36 . . 118.9(7) ?
    C32 C37 H37 . . 120.5 ?
    C36 C37 H37 . . 120.5 ?
    C12 C11 H11 . . 120.3 ?
    C12 C11 C10 . . 119.5(6) ?
    C10 C11 H11 . . 120.3 ?
    C9 C10 H10 . . 119.5 ?
    C11 C10 C9 . . 120.9(6) ?
    C11 C10 H10 . . 119.5 ?
    C28 C29 H29 . . 120.2 ?
    C28 C29 C30 . . 119.7(8) ?
    C30 C29 H29 . . 120.2 ?
    C31 C30 C29 . . 120.8(8) ?
    C31 C30 H30 . . 119.6 ?
    C29 C30 H30 . . 119.6 ?
    P1 O1 Eu1 . . 165.8(3) ?
    P2 O2 Eu2 . . 168.6(3) ?
    C1 N1 Eu1 . . 173.5(6) ?
    N1 C1 S1 . . 178.8(7) ?
    C38 N2 Eu2 . . 164.6(14) ?
    N2 C38 S2 . . 177(2) ?
    N3 O3 Eu2 . . 110.8(14) ?
    N3 O4 Eu2 . . 115.3(14) ?
    O4 N3 O3 . . 92.0(17) ?
    O5 N3 O3 . . 134(2) ?
    O5 N3 O4 . . 134(2) ?
data_global
_journal_date_recd_electronic     2012-11-12
_journal_date_accepted     2012-11-19
_journal_name_full     'Acta Crystallographica, Section E'
_journal_year     2012
_journal_volume     68
_journal_issue     12
_journal_page_first     em1530
_journal_page_last     em1530
_journal_paper_category     QM
_journal_paper_doi     10.1107/S1600536812047472
_journal_coeditor_code     QM2089
_publ_contact_author_name     'Richard E. Sykora'
_publ_contact_author_address
;
University of South Alabama
Department of Chemistry
Mobile, AL 36688
USA
;
_publ_contact_author_email     'rsykora@southalabama.edu'
_publ_contact_author_fax     '1 (251) 460-7359'
_publ_contact_author_phone     '1 (251) 460-7422'
_publ_section_title
;\
Tris(thiocyanato-\k<i>N</i>)tris(triphenylphosphine
oxide-\k<i>O</i>)europium(III)--(nitrato-\k^2^<i>O</i>,<i>O</i>')\
bis(thiocyanato-\k<i>N</i>)tris(triphenylphosphine
oxide-\k<i>O</i>)europium(III) (1/1)
;
loop_
    _publ_author_name
    _publ_author_footnote
    _publ_author_address
    'Thames, Anthony T.' .
;
University of South Alabama
Department of Chemistry
Mobile, AL 36688
USA
;
    'White, Frankie D.' .
;
University of South Alabama
Department of Chemistry
Mobile, AL 36688
USA
;
    'Pham, Lam N.' .
;
University of South Alabama
Department of Chemistry
Mobile, AL 36688
USA
;
    'Xiang, Kang Rui' .
;
University of South Alabama
Department of Chemistry
Mobile, AL 36688
USA
;
    'Sykora, Richard E.' .
;
University of South Alabama
Department of Chemistry
Mobile, AL 36688
USA
;
_publ_section_synopsis     .
