# Supplementary material for: Tris(thio­cyanato-κN)tris­(triphenyl­phosphine oxide-κO)europium(III)–(nitrato-κ2 O,O′)bis­(thio­cyanato-κN)tris­(triphenyl­phosphine oxide-κO)europium(III) (1/1)
Source: Acta Crystallogr Sect E Struct Rep Online. 2012 Nov 24;68(Pt 12):m1530. doi: 10.1107/S1600536812047472 (PMC3588774; doi:10.1107/S1600536812047472)
Supplement: Supplementary file 2 [file e-68-m1530-Isup2.hkl]

# 
# h,k,l, Fc-squared, Fo-squared, sigma(Fo-squared) and status flag 
# 
data_I
_shelx_title 'atb in R3 146' 
_shelx_refln_list_code          4 
_shelx_F_calc_maximum     1004.05 
_exptl_crystal_F_000      3534.00 
_reflns_d_resolution_high  0.8382 
 
loop_ 
 _symmetry_equiv_pos_as_xyz 
 'x, y, z' 
 '-y, x-y, z' 
 '-x+y, -x, z' 
 'x+2/3, y+1/3, z+1/3' 
 '-y+2/3, x-y+1/3, z+1/3' 
 '-x+y+2/3, -x+1/3, z+1/3' 
 'x+1/3, y+2/3, z+2/3' 
 '-y+1/3, x-y+2/3, z+2/3' 
 '-x+y+1/3, -x+2/3, z+2/3' 
 
_cell_length_a    20.3249 
_cell_length_b    20.3249 
_cell_length_c    22.3186 
_cell_angle_alpha  90.000 
_cell_angle_beta   90.000 
_cell_angle_gamma 120.000 
 
_shelx_F_squared_multiplier     1.000 
 
loop_ 
 _refln_index_h 
 _refln_index_k 
 _refln_index_l 
 _refln_F_squared_calc 
 _refln_F_squared_meas 
 _refln_F_squared_sigma 
 _refln_observed_status 
  -1   1 -26      959.32      808.09    198.62 o 
  -3   2 -26     4149.98     4367.10    828.19 o 
   0   2 -26     3483.43     3983.66    786.80 o 
  -5   3 -26    10188.08     9973.01   1292.81 o 
  -2   3 -26     7951.12     6858.54   1089.90 o 
   1   3 -26     6972.13     6699.81   1048.03 o 
  -4   4 -26     8295.76     8391.02   1199.03 o 
  -1   4 -26    14824.51    15375.45   1618.78 o 
  -3   5 -26     6428.74     6907.54   1081.98 o 
   0   1 -25     1535.06     1908.97    554.09 o 
  -2   2 -25     4493.88     4132.65    802.64 o 
   1   2 -25     8871.26    10432.00   1281.63 o 
  -4   3 -25     2318.31     2454.84    575.30 o 
  -1   3 -25    10459.74    11713.43   1372.80 o 
   2   3 -25     8289.35     9270.91   1213.20 o 
  -6   4 -25     6596.16     8205.35   1396.81 o 
  -3   4 -25     3752.19     4069.05    761.28 o 
   0   4 -25     9709.09    11324.98   1339.38 o 
   3   4 -25     7859.82     7573.00   1342.38 o 
  -8   5 -25     5594.16     6411.19   1350.50 o 
  -5   5 -25     6180.99     8538.59   1415.87 o 
  -2   5 -25     7672.61     7768.39   1130.21 o 
   1   5 -25     6411.57     7595.23   1110.02 o 
  -7   6 -25     8390.48    10634.18   1608.09 o 
  -4   6 -25     4109.84     4455.07   1050.39 o 
  -1   6 -25     2369.60     1819.62    533.82 o 
   2   6 -25     3708.31     4184.33    934.26 o 
  -6   7 -25     1517.83     2447.21    811.73 o 
  -3   7 -25     7990.86     8860.51   1518.25 o 
   0   7 -25      763.82      567.98    146.72 o 
  -5   8 -25     4057.45     5726.45   1198.11 o 
  -2   8 -25     2943.04     3926.18   1014.77 o 
   0   0 -24    12299.25    12644.07   2396.15 o 
   1   1 -24     5283.13     4961.42    847.52 o 
  -1   2 -24     9341.25     8720.25   1165.06 o 
   2   2 -24     1372.08     1882.87    531.43 o 
  -3   3 -24     3589.21     4043.60    812.86 o 
   0   3 -24     9882.25    10508.32   1266.11 o 
   3   3 -24     3090.11     4218.70    805.95 o 
  -5   4 -24     3903.07     4473.34    826.17 o 
  -2   4 -24    10590.70    10995.12   1303.17 o 
   1   4 -24     9747.05    10836.51   1320.45 o 
   4   4 -24    11465.66    11360.03   1630.42 o 
  -7   5 -24    13541.98    12505.99   1727.46 o 
  -4   5 -24     6458.11     5341.51    878.72 o 
  -1   5 -24    21577.89    21715.83   1847.41 o 
   2   5 -24    10717.66     9196.27   1466.99 o 
   5   5 -24     4340.07     4569.01   1072.76 o 
  -9   6 -24    11553.43    11805.20   1668.87 o 
  -6   6 -24     9626.55     8942.69   1459.05 o 
  -3   6 -24    12910.48    13123.67   1434.30 o 
   0   6 -24     6396.86     6283.33    950.04 o 
   3   6 -24     6467.69     5569.45   1100.00 o 
  -8   7 -24    10842.91    13701.99   1825.59 o 
  -5   7 -24    12763.38    13244.12   1763.44 o 
  -2   7 -24     3772.57     4698.24   1035.36 o 
   1   7 -24     7219.66     6329.37   1172.45 o 
  -7   8 -24     7636.37     6518.88   1231.56 o 
  -4   8 -24     4758.75     3949.78   1002.50 o 
  -1   8 -24     2798.35     2807.90    811.47 o 
  -9   9 -24     3855.88     3287.84    878.05 o 
  -6   9 -24     6803.33     6732.97   1269.01 o 
  -3   9 -24     1511.26     1944.46    622.53 o 
   0   9 -24     8160.40     7813.75   2051.19 o 
  -5  10 -24     7470.06     6991.91   1351.18 o 
  -1   1 -23     6511.47     7187.80   1015.45 o 
  -3   2 -23     2115.56     2346.34    565.00 o 
   0   2 -23     7137.34     7537.64   1041.12 o 
  -5   3 -23     3582.15     2764.61    668.08 o 
  -2   3 -23     8274.59     8680.82   1101.41 o 
   1   3 -23     5103.59     5970.45    896.05 o 
  -7   4 -23     8000.98     9126.55   1447.75 o 
  -4   4 -23     4647.34     4987.51    822.38 o 
  -1   4 -23     7910.77     8031.55   1053.30 o 
   2   4 -23    14112.15    15345.36   1525.28 o 
  -9   5 -23     5684.97     5568.34   1084.44 o 
  -6   5 -23     9116.05     9743.18   1447.98 o 
  -3   5 -23    15167.36    15177.42   1482.84 o 
   0   5 -23     2382.06     2328.22    555.43 o 
   3   5 -23    10506.10    11017.41   1556.90 o 
 -11   6 -23     6770.56     6821.21   1217.69 o 
  -8   6 -23     6344.68     6145.72   1269.93 o 
  -5   6 -23     9252.42     8408.37   1366.31 o 
  -2   6 -23     6915.07     8271.23   1090.37 o 
   1   6 -23     5002.01     4607.87    817.20 o 
   4   6 -23     5666.68     7127.35   1256.04 o 
 -10   7 -23     3230.20     2891.11    832.41 o 
  -7   7 -23     2000.51     1981.62    556.08 o 
  -4   7 -23     8631.96     9209.13   1449.14 o 
  -1   7 -23     4176.30     5062.67    871.54 o 
   2   7 -23     4093.42     3614.21    855.97 o 
   5   7 -23     1142.72     1722.01    963.32 o 
 -12   8 -23     5146.45     5219.81   1691.23 o 
  -9   8 -23     6771.70     7336.00   1266.16 o 
  -6   8 -23     4143.30     3799.17    886.74 o 
  -3   8 -23     3628.64     4357.69    983.48 o 
   0   8 -23     6054.23     7964.76   2025.09 o 
   3   8 -23     1911.22     1953.41    762.07 o 
 -11   9 -23     4957.84     5404.38   1123.54 o 
  -8   9 -23     3481.59     3056.66    804.98 o 
  -5   9 -23     6689.25     7824.44   1381.07 o 
  -2   9 -23     7638.29     8257.25   1434.22 o 
   1   9 -23     3091.56     2524.00    794.96 o 
 -10  10 -23     2126.64     2810.77    797.98 o 
  -7  10 -23     8268.23     7649.57   1499.64 o 
  -4  10 -23     2049.82     2047.91    685.31 o 
  -1  10 -23     5478.47     7888.61   2078.84 o 
  -9  11 -23     5553.00     6003.50   1185.73 o 
  -6  11 -23     4857.48     4804.71   1061.99 o 
  -3  11 -23     2414.79     2433.78    741.06 o 
  -8  12 -23     4425.46     5372.30   1364.41 o 
  -5  12 -23       65.49      -55.89    442.44 o 
   0   1 -22    14291.42    14121.83   1355.25 o 
  -2   2 -22    11338.58    11742.86   1259.91 o 
   1   2 -22    10365.14    10091.92   1169.43 o 
  -4   3 -22     5271.13     4983.73    806.39 o 
  -1   3 -22     7537.36     7687.56   1000.14 o 
   2   3 -22     7963.32     8147.36   1055.90 o 
  -6   4 -22     5702.34     5578.47   1044.56 o 
  -3   4 -22     4082.10     4695.90    981.62 o 
   0   4 -22    10688.09    10563.46   1199.52 o 
   3   4 -22     9784.81    10153.78   1423.14 o 
  -8   5 -22     8495.01     7852.20   1288.11 o 
  -5   5 -22    15420.21    15389.89   1796.36 o 
  -2   5 -22     9087.82     8200.56   1066.27 o 
   1   5 -22    27816.66    27874.08   1980.55 o 
   4   5 -22     8681.93     7259.83   1230.47 o 
 -10   6 -22     3792.77     4104.35    934.16 o 
  -7   6 -22    11629.57    10361.63   1470.41 o 
  -4   6 -22    18380.15    18942.38   2014.21 o 
  -1   6 -22    17748.41    16638.92   1524.58 o 
   2   6 -22    22392.41    21056.03   2090.30 o 
   5   6 -22     1644.83     2328.06    707.80 o 
 -12   7 -22     7725.30     7421.69   1944.24 o 
  -9   7 -22     2731.72     2001.62    701.32 o 
  -6   7 -22    13220.78    13162.94   1666.71 o 
  -3   7 -22     9779.34    10414.65   1523.19 o 
   0   7 -22    16398.68    17404.25   1581.75 o 
   3   7 -22     1267.28      814.26    363.35 o 
   6   7 -22     8568.60     5926.43   1810.50 o 
 -11   8 -22     7711.71     6623.20   1192.65 o 
  -8   8 -22     4159.27     4358.05    936.43 o 
  -5   8 -22    20931.80    20990.54   2162.02 o 
  -2   8 -22     9820.01     9237.40   1437.01 o 
   1   8 -22     5843.38     5652.39   1579.89 o 
   4   8 -22     3168.83     2865.25    993.46 o 
 -13   9 -22    10084.50    11662.34   2447.51 o 
 -10   9 -22     6405.70     7213.24   1241.62 o 
  -7   9 -22     6628.33     7341.00   1272.62 o 
  -4   9 -22     7494.74     7052.70   1405.11 o 
  -1   9 -22     4005.78     4533.61   1078.73 o 
   2   9 -22     4501.23     4286.19   1504.88 o 
 -12  10 -22    11053.37    12004.36   1622.02 o 
  -9  10 -22     4270.45     4394.24    978.94 o 
  -6  10 -22     4056.53     5119.41   1004.93 o 
  -3  10 -22     4317.37     4724.09   1033.20 o 
   0  10 -22     6954.77     6746.26   1937.55 o 
   3  10 -22     3407.77     4172.19   1460.60 o 
 -11  11 -22     7373.32     6811.81   1499.38 o 
  -8  11 -22     2840.86     2254.69    753.60 o 
  -5  11 -22    10143.99    11268.55   2152.38 o 
  -2  11 -22     9652.66     9149.32   2178.41 o 
   1  11 -22     1468.72     1461.44    987.44 o 
 -10  12 -22     4234.59     4284.15    975.22 o 
  -7  12 -22     3030.25     3288.09    851.73 o 
  -4  12 -22     8382.99     8752.11   1455.02 o 
  -1  12 -22     2689.82     2496.93   1179.39 o 
  -9  13 -22     4930.31     5110.75   1627.98 o 
  -6  13 -22     4723.74     4652.57   1051.84 o 
  -3  13 -22     6324.10     7977.22   2116.91 o 
   0   0 -21    17924.87    17694.94   2607.22 o 
   1   1 -21     6865.81     6910.60    896.05 o 
  -1   2 -21     6732.12     7417.62    977.58 o 
   2   2 -21     4671.15     4918.78    779.42 o 
  -3   3 -21     5059.32     6036.28   1189.26 o 
   0   3 -21     4711.78     4417.94    769.42 o 
   3   3 -21     7732.53     8557.07   1060.71 o 
  -5   4 -21     3462.53     3029.49    613.98 o 
  -2   4 -21     5696.53     6910.62    955.44 o 
   1   4 -21     8755.76     9228.71   1065.58 o 
   4   4 -21    10739.99    10759.93   1445.91 o 
  -7   5 -21     2272.44     3127.06    713.96 o 
  -4   5 -21     4927.70     6165.72    885.71 o 
  -1   5 -21     9121.69     9401.59   1121.37 o 
   2   5 -21    10487.20    10521.48   1194.25 o 
   5   5 -21     8488.67     8515.74   1323.03 o 
  -9   6 -21     3986.26     4279.41    915.93 o 
  -6   6 -21     5926.98     6822.75   1072.16 o 
  -3   6 -21    12259.04    13931.70   1338.79 o 
   0   6 -21    10436.22    11158.10   1205.84 o 
   3   6 -21     5361.53     4996.13   1005.43 o 
   6   6 -21     6755.99     8332.46   1335.07 o 
 -11   7 -21     6453.33     6453.89   1118.97 o 
  -8   7 -21     3382.65     4286.40    898.68 o 
  -5   7 -21    14733.43    15466.07   1771.24 o 
  -2   7 -21    12338.59    12815.28   1629.98 o 
   1   7 -21     7429.20     6558.70   1130.15 o 
   4   7 -21     2742.32     3220.83    756.32 o 
   7   7 -21     4889.14     4631.60   1415.45 o 
 -13   8 -21     4265.21     3759.10   1359.01 o 
 -10   8 -21     2093.08     2813.52    774.63 o 
  -7   8 -21     9041.78     9494.44   1373.07 o 
  -4   8 -21      328.88       20.34    193.86 o 
  -1   8 -21    14407.50    15331.83   1845.87 o 
   2   8 -21     2730.26     1725.75    995.36 o 
   5   8 -21     1746.39     1309.26    851.62 o 
 -12   9 -21     4357.97     5764.37   1045.19 o 
  -9   9 -21     2733.94     3090.78    793.19 o 
  -6   9 -21     5682.97     6778.56   1216.34 o 
  -3   9 -21     5202.80     4741.33   1022.32 o 
   0   9 -21     1552.94     3173.39   1286.98 o 
   3   9 -21      465.92      153.32    464.29 o 
 -14  10 -21     1669.36     1933.37   1074.65 o 
 -11  10 -21     5787.32     6331.38   1138.58 o 
  -8  10 -21     7534.62     7711.40   1293.55 o 
  -5  10 -21     1272.90     2597.08    753.99 o 
  -2  10 -21     6749.43     6532.09   1178.52 o 
   1  10 -21     1160.20     1535.71    915.27 o 
   4  10 -21     3012.85     2316.69   1081.21 o 
 -13  11 -21     3060.96     1549.70    902.15 o 
 -10  11 -21     4577.09     4548.91    963.92 o 
  -7  11 -21     6090.63     6262.62   1202.11 o 
  -4  11 -21     3920.46     4787.42   1005.00 o 
  -1  11 -21     3421.24     3098.67   1230.63 o 
   2  11 -21     5042.39     3356.84   1215.07 o 
 -12  12 -21     4455.35     3585.26   1053.80 o 
  -9  12 -21     5321.67     4204.56    949.93 o 
  -6  12 -21     4022.41     3988.92    939.20 o 
  -3  12 -21     3588.86     2146.10    838.43 o 
   0  12 -21     4742.03     5009.91   1665.67 o 
 -11  13 -21     2195.90     3021.51    668.02 o 
  -8  13 -21     3526.80     2585.79    779.50 o 
  -5  13 -21     3379.75     2766.76    808.08 o 
  -2  13 -21     1807.70     2495.16   1214.16 o 
 -10  14 -21     3266.17     3348.32    681.71 o 
  -7  14 -21     1977.83     1433.61    562.16 o 
  -4  14 -21     3977.42     4141.51   1474.82 o 
  -1   1 -20    18339.24    17504.04   1447.95 o 
  -3   2 -20    20410.89    21308.32   1621.23 o 
   0   2 -20    30806.55    29090.33   1886.72 o 
  -5   3 -20    14299.96    14002.51   1456.24 o 
  -2   3 -20    12555.62    12579.50   1225.94 o 
   1   3 -20    12821.04    12822.43   1267.59 o 
  -7   4 -20     3415.42     2999.21    897.73 o 
  -4   4 -20    13976.26    14083.83   1325.69 o 
  -1   4 -20     7524.59     7335.61    957.10 o 
   2   4 -20     9693.79     9493.51   1131.98 o 
  -9   5 -20     6430.22     5894.29   1049.76 o 
  -6   5 -20    14867.53    14510.36   1641.08 o 
  -3   5 -20    12717.02    12784.64   1270.53 o 
   0   5 -20     5318.27     4858.19    787.20 o 
   3   5 -20    14909.34    15662.97   1696.44 o 
 -11   6 -20    13598.64    14111.86   1633.90 o 
  -8   6 -20     2123.10     2854.65    700.11 o 
  -5   6 -20    25845.68    25692.40   2201.54 o 
  -2   6 -20    10319.33    10862.63   1173.38 o 
   1   6 -20    23462.77    22080.10   1688.96 o 
   4   6 -20    10058.37    10383.13   1403.55 o 
 -13   7 -20    11951.32    12089.62   2429.35 o 
 -10   7 -20     5847.01     6881.11   1138.25 o 
  -7   7 -20     6810.80     6813.04    820.65 o 
  -4   7 -20    20652.62    21713.69   2059.63 o 
  -1   7 -20    30953.47    30019.57   1967.86 o 
   2   7 -20     7967.96     9104.26   1573.23 o 
   5   7 -20     7718.35     6658.56   1108.20 o 
 -15   8 -20     5231.04     4631.37   1483.31 o 
 -12   8 -20    16131.51    14943.40   1675.84 o 
  -9   8 -20     2702.71     3111.20    541.51 o 
  -6   8 -20    13109.76    13944.00   1211.63 o 
  -3   8 -20    27174.73    28582.85   1724.80 o 
   0   8 -20    13361.91    14482.52   2132.88 o 
   3   8 -20     8128.66     8011.87   1230.76 o 
   6   8 -20     6118.48     7036.44   1880.95 o 
 -14   9 -20     7216.19     5231.21   1604.84 o 
 -11   9 -20    14573.68    13107.68   1591.64 o 
  -8   9 -20    11021.72    11796.01   1162.39 o 
  -5   9 -20    20399.92    20316.13   1482.51 o 
  -2   9 -20    24323.38    24514.32   1667.15 o 
   1   9 -20     4403.94     3265.37   1146.61 o 
   4   9 -20    10131.45    10215.10   2227.28 o 
 -13  10 -20    11353.54     8849.07   2040.64 o 
 -10  10 -20    13323.35    12940.64   1229.17 o 
  -7  10 -20     6887.13     7665.10    925.82 o 
  -4  10 -20    10068.47    11384.52   1139.58 o 
  -1  10 -20     9330.61     7886.96   1128.26 o 
   2  10 -20     9333.15     9319.69   2203.24 o 
   5  10 -20     3051.85     2936.20   1275.22 o 
 -15  11 -20     2398.14     2144.75    628.73 o 
 -12  11 -20    15556.39    15716.37   1398.36 o 
  -9  11 -20     9273.89     9601.02   1067.97 o 
  -6  11 -20     5133.64     5280.70    782.51 o 
  -3  11 -20     4884.54     5899.77    846.18 o 
   0  11 -20     5606.69     5522.08    972.56 o 
 -14  12 -20     4095.72     3800.02    922.41 o 
 -11  12 -20     4474.73     3896.47    668.43 o 
  -8  12 -20     3209.14     3606.60    657.22 o 
  -5  12 -20     4355.27     5060.49    779.31 o 
  -2  12 -20     9877.47    11049.74   1883.45 o 
 -13  13 -20     2697.89     3210.59    626.01 o 
 -10  13 -20     4364.26     3784.07    682.44 o 
  -7  13 -20     7532.58     9112.75   1084.10 o 
  -4  13 -20     6130.87     6636.55   1473.88 o 
  -1  13 -20     3377.73     4409.29   1281.75 o 
 -12  14 -20     4253.77     4375.31    730.58 o 
  -9  14 -20     9310.59    10368.14   1190.51 o 
  -6  14 -20     4790.23     5395.20    992.98 o 
  -3  14 -20     2955.22     2765.58    883.91 o 
 -11  15 -20    11533.32    12508.09   1323.30 o 
  -8  15 -20     6145.67     6748.40    987.56 o 
  -5  15 -20     3636.60     4086.09   1265.39 o 
   0   1 -19     6580.92     7123.72    897.98 o 
  -2   2 -19    13245.59    13960.46   1267.68 o 
   1   2 -19     6092.66     6140.66    840.89 o 
  -4   3 -19    20889.12    20523.91   1108.52 o 
  -1   3 -19    13251.20    13102.42   1217.70 o 
   2   3 -19     2763.75     2483.40    496.49 o 
  -6   4 -19     8199.49     7929.53    825.66 o 
  -3   4 -19    11736.19    11688.99    853.77 o 
   0   4 -19     9637.51     9547.25   1058.81 o 
   3   4 -19     6582.20     7044.07   1137.12 o 
  -8   5 -19     8815.96     9565.55   1288.66 o 
  -5   5 -19     5286.58     6046.33    642.86 o 
  -2   5 -19     4382.33     4836.27    567.49 o 
   1   5 -19     3917.04     3687.04    493.80 o 
   4   5 -19     3597.65     3688.69    804.36 o 
 -10   6 -19     6843.84     6541.97   1087.60 o 
  -7   6 -19     6457.77     6803.61    776.17 o 
  -4   6 -19      365.55      224.15    158.55 o 
  -1   6 -19    11372.52    13956.79    984.60 o 
   2   6 -19     6073.87     6548.29    792.47 o 
   5   6 -19     1255.61     1959.93    572.07 o 
 -12   7 -19    12592.60    12688.07   1512.29 o 
  -9   7 -19     1685.47     1846.27    558.88 o 
  -6   7 -19    19311.64    19405.25   1368.86 o 
  -3   7 -19     4089.46     4306.26    623.01 o 
   0   7 -19    14802.75    15896.00   1084.88 o 
   3   7 -19     4055.95     4434.96    658.13 o 
   6   7 -19     7057.99     7082.51   1898.00 o 
 -14   8 -19     7570.00     8609.88   1419.27 o 
 -11   8 -19     9715.70    10712.30   1387.32 o 
  -8   8 -19     3554.61     3139.72    564.01 o 
  -5   8 -19     4605.94     4526.68    638.91 o 
  -2   8 -19    13240.51    14411.54   1235.28 o 
   1   8 -19     6525.60     6798.07    811.03 o 
   4   8 -19     4735.26     3987.33    658.89 o 
   7   8 -19     1949.09     1595.84    582.85 o 
 -16   9 -19     1302.97     1831.38    661.57 o 
 -13   9 -19     1478.72     1375.02    758.77 o 
 -10   9 -19     2079.54     1963.13    440.65 o 
  -7   9 -19    12507.50    14632.01   1235.47 o 
  -4   9 -19     4307.87     5640.39    753.21 o 
  -1   9 -19     2024.97     2363.92    530.08 o 
   2   9 -19     7842.14     9156.16   1243.81 o 
   5   9 -19     3717.75     4159.59    907.71 o 
 -15  10 -19     2902.93     3328.84    855.65 o 
 -12  10 -19     2558.21     3053.17    603.11 o 
  -9  10 -19    10149.09    11058.13   1109.72 o 
  -6  10 -19     3404.22     2866.13    529.94 o 
  -3  10 -19     9698.49    10394.07   1077.87 o 
   0  10 -19     3205.74     4603.78    855.44 o 
   3  10 -19     1122.25     1742.01    757.13 o 
   6  10 -19      498.10     1389.98    717.51 o 
 -14  11 -19     1644.27     1438.67    518.55 o 
 -11  11 -19     2482.89     3192.53    627.72 o 
  -8  11 -19     6722.87     7623.98    943.35 o 
  -5  11 -19     8084.54     8808.40   1003.22 o 
  -2  11 -19     3772.68     4192.26   1059.46 o 
   1  11 -19     3999.51     4946.66   1242.80 o 
   4  11 -19     1468.40     2200.05    961.65 o 
 -16  12 -19     5369.11     5875.33   1198.98 o 
 -13  12 -19     2307.32     2930.74    498.37 o 
 -10  12 -19     2185.79     2666.46    539.43 o 
  -7  12 -19     3863.56     3421.44    631.15 o 
  -4  12 -19     6186.55     8078.96   1541.24 o 
  -1  12 -19     2624.62     2814.58    940.30 o 
   2  12 -19     3742.22     3950.33   1152.24 o 
 -15  13 -19     3968.55     5257.70   1076.59 o 
 -12  13 -19     5242.49     6090.58    746.63 o 
  -9  13 -19     2326.20     1629.13    426.67 o 
  -6  13 -19    10987.18    12993.67   1521.85 o 
  -3  13 -19      453.04      338.90    346.19 o 
   0  13 -19     5965.51     7285.55   1632.63 o 
 -14  14 -19     3074.83     2747.13    584.20 o 
 -11  14 -19     2306.05     2191.97    485.97 o 
  -8  14 -19     1917.87     2118.04    602.75 o 
  -5  14 -19     1092.71     1251.86    597.40 o 
  -2  14 -19     3748.94     4807.49   1311.89 o 
   1  14 -19     4487.19     7124.93   1671.41 o 
 -13  15 -19     2342.70     1609.51    350.94 o 
 -10  15 -19     1585.56     1536.07    433.96 o 
  -7  15 -19     7115.35     9051.51   1352.42 o 
  -4  15 -19      496.00      496.32    507.07 o 
  -1  15 -19     1678.14     1542.29    796.59 o 
 -12  16 -19     3338.92     2716.00    737.03 o 
  -9  16 -19     1097.86     1264.26    567.84 o 
  -6  16 -19     3325.25     3883.97   1093.82 o 
   0   0 -18    27186.40    24884.14   2838.71 o 
   1   1 -18    32155.88    29846.97   1103.79 o 
  -1   2 -18    20360.60    19583.61    941.27 o 
   2   2 -18    42736.51    41911.35   1179.35 o 
  -3   3 -18    24388.03    23891.90   1150.12 o 
   0   3 -18    18979.37    19392.51    925.24 o 
   3   3 -18    35689.87    34573.87   1427.97 o 
  -5   4 -18    16732.64    16652.29   1031.88 o 
  -2   4 -18    20104.76    20403.38   1100.48 o 
   1   4 -18    29927.30    29290.55   1328.99 o 
   4   4 -18     2666.72     2496.82    470.77 o 
  -7   5 -18     3794.43     4716.93    569.43 o 
  -4   5 -18    26880.03    27341.95   1337.86 o 
  -1   5 -18    13070.08    13063.21    918.44 o 
   2   5 -18    12604.92    12272.06    910.97 o 
   5   5 -18    14355.01    14609.81   1161.55 o 
  -9   6 -18     1957.96     2606.21    447.44 o 
  -6   6 -18    10534.18    10692.15    971.68 o 
  -3   6 -18    18226.10    19750.26   1154.71 o 
   0   6 -18    23672.77    23687.74   1279.41 o 
   3   6 -18    10661.20    10755.39   1001.42 o 
   6   6 -18    17384.94    17912.42   1334.81 o 
 -11   7 -18    13478.97    14464.03   1165.44 o 
  -8   7 -18    12895.76    12746.01   1457.69 o 
  -5   7 -18    14667.00    15130.96   1175.25 o 
  -2   7 -18    31501.42    33163.90   1549.76 o 
   1   7 -18    21671.84    21434.96   1418.41 o 
   4   7 -18    29663.51    28689.72   1691.22 o 
   7   7 -18     2641.98     2151.49    441.68 o 
 -13   8 -18     6549.91     6196.20    695.95 o 
 -10   8 -18    19361.15    19176.04   1819.39 o 
  -7   8 -18     6833.48     6814.59    797.36 o 
  -4   8 -18    14618.65    15856.56   1228.58 o 
  -1   8 -18    24186.38    25006.22   1582.72 o 
   2   8 -18    12112.54    11857.06   1109.52 o 
   5   8 -18     8031.79     8225.44   1156.60 o 
   8   8 -18     5578.35     4759.69    789.39 o 
 -15   9 -18     5551.00     5687.23    853.37 o 
 -12   9 -18     6012.28     5246.03    767.14 o 
  -9   9 -18    26618.16    27956.38   1707.89 o 
  -6   9 -18    12221.84    13040.21   1148.33 o 
  -3   9 -18    24754.58    25643.37   1637.18 o 
   0   9 -18     5957.65     7089.36   1351.99 o 
   3   9 -18    21698.54    25292.70   2626.90 o 
   6   9 -18     7316.04     6655.98   1098.98 o 
 -17  10 -18     6124.47     5753.16   1121.06 o 
 -14  10 -18     9826.52    10025.45   1458.24 o 
 -11  10 -18    11195.92    10948.61   1151.56 o 
  -8  10 -18    19983.40    20887.63   1511.83 o 
  -5  10 -18    19666.07    20769.76   1501.05 o 
  -2  10 -18     6081.84     6492.10    985.76 o 
   1  10 -18    11519.50    12594.61   1840.16 o 
   4  10 -18    11768.29    12644.36   1999.15 o 
   7  10 -18     6316.37     6421.29   1115.01 o 
 -16  11 -18     8016.77     8581.04   1383.61 o 
 -13  11 -18     5972.02     5242.11    777.83 o 
 -10  11 -18    24577.79    25118.93   1480.66 o 
  -7  11 -18    21731.41    22017.43   1567.42 o 
  -4  11 -18     5543.96     6325.62    978.36 o 
  -1  11 -18     7426.81     8532.74   1529.20 o 
   2  11 -18    17071.83    18792.54   2390.23 o 
   5  11 -18     3648.26     3704.82   1053.99 o 
 -15  12 -18    11946.82    11440.81   1619.71 o 
 -12  12 -18     8028.45     7275.17    826.19 o 
  -9  12 -18    12537.01    12194.94   1182.42 o 
  -6  12 -18    10710.41    11673.02   1387.64 o 
  -3  12 -18     3575.68     3826.67   1128.10 o 
   0  12 -18     9694.75    11112.44   1840.68 o 
   3  12 -18     6391.33     8054.57   1668.69 o 
 -17  13 -18     5076.30     4713.68   1030.97 o 
 -14  13 -18     4352.70     3713.92    886.01 o 
 -11  13 -18     9333.71     9630.65    927.33 o 
  -8  13 -18     6508.66     8312.64   1271.72 o 
  -5  13 -18     8474.11     9360.87   1270.79 o 
  -2  13 -18     8094.11     9291.16   1760.59 o 
   1  13 -18     5026.70     5930.67   1493.29 o 
   4  13 -18     4133.10     6364.40   1642.09 o 
 -16  14 -18    10410.17     9717.03   1519.47 o 
 -13  14 -18     2853.70     3051.56    532.41 o 
 -10  14 -18     7001.99     7127.18    820.98 o 
  -7  14 -18     8752.02    10319.91   1387.66 o 
  -4  14 -18    11450.21    13276.67   2137.94 o 
  -1  14 -18     1923.31     2652.82    959.43 o 
   2  14 -18     5620.09     6470.35   1593.54 o 
 -15  15 -18     4141.80     5018.29    848.39 o 
 -12  15 -18     5950.83     6420.96    794.79 o 
  -9  15 -18    11623.53    12849.20   1649.74 o 
  -6  15 -18     8464.49     9722.84   1343.66 o 
  -3  15 -18     1268.89     1677.77    848.09 o 
   0  15 -18     6432.80     6772.33   1647.51 o 
 -14  16 -18     1496.03     1024.73    351.53 o 
 -11  16 -18     9898.22    10611.48   1181.82 o 
  -8  16 -18     6398.85     8127.73   1269.49 o 
  -5  16 -18     3643.69     6303.85   1616.02 o 
  -2  16 -18     6299.21     6610.76   1703.40 o 
 -13  17 -18     6008.46     6619.67    830.07 o 
 -10  17 -18     4273.63     4365.60    929.36 o 
  -7  17 -18     4035.67     3029.01   1039.77 o 
  -4  17 -18     3884.00     5658.68   1479.29 o 
  -1   1 -17     4077.42     4339.02    307.72 o 
  -3   2 -17    11915.32    11933.32    495.56 o 
   0   2 -17    20233.73    19441.28    585.63 o 
  -5   3 -17     6353.73     6613.75    483.37 o 
  -2   3 -17     3324.66     3702.17    427.17 o 
   1   3 -17    14338.78    14355.89    696.27 o 
  -7   4 -17      974.46      987.19    232.53 o 
  -4   4 -17    10140.23     9326.58    519.83 o 
  -1   4 -17    20957.58    21743.26   1104.87 o 
   2   4 -17      742.37      968.09    203.08 o 
  -9   5 -17     3544.58     4006.10    587.91 o 
  -6   5 -17    16162.67    17238.25    882.81 o 
  -3   5 -17     1416.65     1776.11    389.88 o 
   0   5 -17     8467.62     9300.04    757.63 o 
   3   5 -17     4878.00     5564.62    657.66 o 
 -11   6 -17    14656.59    15020.01   1041.65 o 
  -8   6 -17      474.17      812.53    249.94 o 
  -5   6 -17    15580.68    15842.38    778.49 o 
  -2   6 -17     2775.88     3084.57    423.90 o 
   1   6 -17    16603.48    17673.45   1090.35 o 
   4   6 -17     2931.59     3071.84    523.56 o 
 -13   7 -17     4523.37     5400.75    627.60 o 
 -10   7 -17     5776.76     5977.46    633.71 o 
  -7   7 -17    14332.07    14543.98    858.23 o 
  -4   7 -17     6864.13     6506.01    723.23 o 
  -1   7 -17    10588.76    10722.89    864.34 o 
   2   7 -17    11120.08    12796.66   1235.48 o 
   5   7 -17      982.55      936.35    160.27 o 
 -15   8 -17     7528.07     7448.31    954.78 o 
 -12   8 -17     8066.71     7913.11    760.49 o 
  -9   8 -17     1557.60     1770.46    450.81 o 
  -6   8 -17     8736.32     9402.03    928.20 o 
  -3   8 -17    32181.32    30606.48   1681.81 o 
   0   8 -17     3372.58     3899.75    729.73 o 
   3   8 -17    13296.28    12112.28   1268.75 o 
   6   8 -17     3913.38     3444.00    753.91 o 
 -17   9 -17     6336.99     8067.99   1736.91 o 
 -14   9 -17     3584.11     3236.74    604.81 o 
 -11   9 -17     4789.98     4980.86    589.86 o 
  -8   9 -17     5414.58     6054.15    786.27 o 
  -5   9 -17     6207.61     5463.67    726.82 o 
  -2   9 -17     2137.71     2057.32    486.43 o 
   1   9 -17     9660.18     9124.48   1457.52 o 
   4   9 -17     4201.00     4404.27   1065.75 o 
   7   9 -17      502.62      275.54    749.24 o 
 -16  10 -17     5899.26     5825.37    884.12 o 
 -13  10 -17      220.89     -215.47    215.47 o 
 -10  10 -17     6366.11     6301.64    592.19 o 
  -7  10 -17      837.74      734.74    446.38 o 
  -4  10 -17     5768.50     7765.37   1312.48 o 
  -1  10 -17     1796.82     1834.75    669.42 o 
   2  10 -17     4889.27     4889.91   1220.23 o 
   5  10 -17       60.65       42.03    260.67 o 
   8  10 -17     2488.35     2447.76    745.51 o 
 -18  11 -17      997.11      697.54    255.36 o 
 -15  11 -17     1617.31     1974.16    486.09 o 
 -12  11 -17     4048.07     4140.79    535.17 o 
  -9  11 -17     8343.53     8177.95    808.96 o 
  -6  11 -17     5171.78     5405.15    906.17 o 
  -3  11 -17      664.09      803.27    337.97 o 
   0  11 -17     4798.79     4402.12   1163.23 o 
   3  11 -17     4201.95     4763.64   1185.90 o 
   6  11 -17      781.09      296.99    744.07 o 
 -17  12 -17     1499.69     1655.64    676.88 o 
 -14  12 -17     2788.48     2790.63    732.45 o 
 -11  12 -17     6754.23     6439.92    747.91 o 
  -8  12 -17     2824.24     2969.90    688.07 o 
  -5  12 -17     8424.26     8052.25   1155.89 o 
  -2  12 -17      995.62      636.34    317.70 o 
   1  12 -17     9128.60     8570.24   1726.95 o 
   4  12 -17     2392.77     2275.54    657.58 o 
 -16  13 -17     4091.37     4285.01    949.51 o 
 -13  13 -17     8639.21     9096.93    901.22 o 
 -10  13 -17     5722.12     5703.07    690.18 o 
  -7  13 -17     8814.18     8995.44   1191.15 o 
  -4  13 -17      654.54      980.24    448.93 o 
  -1  13 -17     3238.76     2726.68    898.66 o 
   2  13 -17     2516.98     4075.85   1180.57 o 
   5  13 -17     3174.41     3130.64    772.57 o 
 -15  14 -17     1908.35     2202.10    643.61 o 
 -12  14 -17     3618.61     4527.19    637.64 o 
  -9  14 -17     3458.11     3548.58    618.47 o 
  -6  14 -17     4928.85     6673.59   1048.68 o 
  -3  14 -17     6095.10     7380.28   1567.72 o 
   0  14 -17     1724.81     2654.66   1023.45 o 
   3  14 -17     2911.47     3000.67    782.35 o 
 -17  15 -17      891.52      220.95    381.58 o 
 -14  15 -17     2200.46     2960.08    657.26 o 
 -11  15 -17     2799.25     3338.13    590.22 o 
  -8  15 -17     1885.81     2707.27    699.51 o 
  -5  15 -17     2474.33     1628.66    686.53 o 
  -2  15 -17     5729.24     7183.15   1664.38 o 
   1  15 -17     1503.47     2942.37   1106.38 o 
 -16  16 -17     1663.28     1635.44    435.74 o 
 -13  16 -17     4161.86     4371.53    771.18 o 
 -10  16 -17     2353.45     1991.20    479.28 o 
  -7  16 -17     1815.00     2111.51    912.29 o 
  -4  16 -17     8753.60    11279.18   2145.98 o 
  -1  16 -17      139.83      -14.99    383.11 o 
 -15  17 -17       66.58     -223.93    223.93 o 
 -12  17 -17     1304.36      751.94    393.58 o 
  -9  17 -17     2325.96     2325.05    655.87 o 
  -6  17 -17     2867.47     2673.71   1022.35 o 
  -3  17 -17     4367.91     3583.52   1165.56 o 
 -11  18 -17     3619.05     4065.43    885.30 o 
  -8  18 -17      713.98      736.59    564.08 o 
  -5  18 -17     1791.78     2863.36   1173.41 o 
   0   1 -16    27022.22    24563.53    876.93 o 
  -2   2 -16    63465.73    61202.36   1670.18 o 
   1   2 -16    43603.99    42804.00    958.08 o 
  -4   3 -16    42151.09    41034.91   1135.74 o 
  -1   3 -16    50322.08    47265.98   1827.09 o 
   2   3 -16    46777.41    43994.83   1278.00 o 
  -6   4 -16    24206.63    23107.54   1226.99 o 
  -3   4 -16    57160.05    55550.26   1752.52 o 
   0   4 -16    24854.80    24119.07    911.78 o 
   3   4 -16    16384.61    17077.43   1129.54 o 
  -8   5 -16    20076.00    20208.69   1243.92 o 
  -5   5 -16     9715.52     9115.05    594.53 o 
  -2   5 -16    59092.04    55787.81   1498.67 o 
   1   5 -16     1632.90     1806.85    253.84 o 
   4   5 -16    23145.20    24838.64   1425.73 o 
 -10   6 -16    21892.09    21920.91   1203.88 o 
  -7   6 -16     9562.73     9313.05    776.15 o 
  -4   6 -16    15137.53    14284.92    809.54 o 
  -1   6 -16    16984.52    17694.93    848.00 o 
   2   6 -16     4801.53     4868.04    622.10 o 
   5   6 -16    45052.45    46022.17   1794.13 o 
 -12   7 -16    15826.70    15069.05   1043.81 o 
  -9   7 -16    25816.92    26004.99   1281.04 o 
  -6   7 -16     6268.35     6417.05    537.21 o 
  -3   7 -16    16058.10    16179.02    870.88 o 
   0   7 -16    11909.85    11926.43    890.47 o 
   3   7 -16    33567.84    34693.63   2027.94 o 
   6   7 -16    12198.66    11904.48   1043.82 o 
 -14   8 -16     9917.32     8477.54    980.01 o 
 -11   8 -16     9492.04     9198.33    803.18 o 
  -8   8 -16    23978.75    23667.70   1187.41 o 
  -5   8 -16    15208.79    16747.65   1226.32 o 
  -2   8 -16    40446.66    39418.01   2213.33 o 
   1   8 -16    33106.63    33832.34   2812.82 o 
   4   8 -16    30499.25    31694.84   1698.54 o 
   7   8 -16    10790.27    11556.69   1420.98 o 
 -16   9 -16     5875.69     5687.77   1021.24 o 
 -13   9 -16     5871.69     5464.53    626.40 o 
 -10   9 -16    21784.81    22376.51   1228.92 o 
  -7   9 -16    21149.82    21490.97   1076.72 o 
  -4   9 -16    17311.32    17367.73   1469.30 o 
  -1   9 -16    51458.37    57477.21   2802.49 o 
   2   9 -16    16640.54    15923.90   2016.47 o 
   5   9 -16     8231.78     8820.21   1195.93 o 
   8   9 -16     8952.22     9005.98   1311.68 o 
 -18  10 -16     3973.12     3730.30    864.15 o 
 -15  10 -16    10257.15    11068.23   1167.57 o 
 -12  10 -16    12741.13    12830.78    969.67 o 
  -9  10 -16    16784.56    16961.00    950.60 o 
  -6  10 -16    34654.73    35604.75   2230.29 o 
  -3  10 -16    45209.24    46248.54   2563.37 o 
   0  10 -16    18709.07    19789.21   2274.77 o 
   3  10 -16     6521.75     5404.14    879.74 o 
   6  10 -16     7013.30     7092.80   1145.35 o 
   9  10 -16     3440.03     5682.07   1114.32 o 
 -17  11 -16     3994.09     3666.73    664.34 o 
 -14  11 -16    10947.66    12123.30   1174.42 o 
 -11  11 -16    15338.69    15422.86   1050.86 o 
  -8  11 -16    32145.46    31532.68   1561.44 o 
  -5  11 -16    22400.38    22950.14   1826.08 o 
  -2  11 -16     4930.46     5424.94   1196.93 o 
   1  11 -16    13186.22    14769.52   2089.52 o 
   4  11 -16     7617.80     8466.92   1226.87 o 
   7  11 -16     3040.32     3421.14   1104.54 o 
 -19  12 -16     3269.97     4805.49    835.01 o 
 -16  12 -16     8800.89    10079.54   1137.45 o 
 -13  12 -16     5402.14     4878.29    612.32 o 
 -10  12 -16    23314.55    22381.47   1138.10 o 
  -7  12 -16    27345.66    30873.04   2192.79 o 
  -4  12 -16     4238.82     4506.89    831.06 o 
  -1  12 -16     6309.54     7258.44   1452.31 o 
   2  12 -16    15860.28    15361.98   2292.33 o 
   5  12 -16     6611.78     7477.94   1211.89 o 
 -18  13 -16     3718.36     3109.21    643.42 o 
 -15  13 -16     3000.77     3929.48    686.44 o 
 -12  13 -16    17415.50    18988.71   1097.55 o 
  -9  13 -16    20706.08    21921.67   1542.08 o 
  -6  13 -16     4364.15     4606.95    836.12 o 
  -3  13 -16    10450.38    12771.89   1991.53 o 
   0  13 -16    10285.34    10756.32   1904.77 o 
   3  13 -16     6266.03     6171.88   1523.11 o 
 -17  14 -16     9045.09     8813.89   1079.79 o 
 -14  14 -16     6504.11     6622.10    859.05 o 
 -11  14 -16    10094.95    10390.62   1096.59 o 
  -8  14 -16     6034.22     6079.27    804.82 o 
  -5  14 -16     9557.33    10434.72   1851.19 o 
  -2  14 -16    12396.79    14633.38   2207.14 o 
   1  14 -16     3283.23     4309.53   1272.11 o 
   4  14 -16     9238.28    12586.62   1659.84 o 
 -16  15 -16     3877.83     4116.93    725.97 o 
 -13  15 -16     6480.10     8747.64   1047.10 o 
 -10  15 -16     7738.16     8705.98   1000.74 o 
  -7  15 -16     6413.25     7073.92   1093.36 o 
  -4  15 -16    11821.61    13294.60   2192.20 o 
  -1  15 -16     8234.27     9030.76   1814.00 o 
   2  15 -16     3225.53     2832.95    720.74 o 
 -15  16 -16     3768.49     4177.48    747.77 o 
 -12  16 -16     6152.42     6818.45    923.34 o 
  -9  16 -16     9689.90    11154.33   1137.02 o 
  -6  16 -16    13341.12    16583.04   2532.68 o 
  -3  16 -16     3797.90     5825.62   1552.98 o 
   0  16 -16     4563.11     5470.21   1504.46 o 
 -14  17 -16    10225.64    11043.95   1241.05 o 
 -11  17 -16     7019.19     7518.89    964.30 o 
  -8  17 -16     7661.75     9896.07   1988.39 o 
  -5  17 -16     3819.83     4860.23   1382.25 o 
  -2  17 -16    10710.18    12960.05   2395.90 o 
 -13  18 -16     8406.83    11128.52   1543.58 o 
 -10  18 -16     4672.17     5144.17   1009.21 o 
  -7  18 -16     4362.97     6534.68   1656.28 o 
  -4  18 -16     3081.24     5238.78   1516.04 o 
 -12  19 -16     2809.10     3248.90    682.73 o 
  -9  19 -16     3133.10     3894.95   1364.69 o 
   0   0 -15     7082.69     6519.76    304.02 o 
   1   1 -15    18677.72    19244.98    579.95 o 
  -1   2 -15    14370.41    12096.90   1067.42 o 
   2   2 -15    11199.11    12046.57    609.39 o 
  -3   3 -15     3726.29     3468.40    288.56 o 
   0   3 -15    16306.50    16765.75    694.81 o 
   3   3 -15    18233.60    19571.56   1016.31 o 
  -5   4 -15     9338.64    10433.23    684.93 o 
  -2   4 -15    17124.28    15964.66    644.68 o 
   1   4 -15     9443.00     9032.19    576.08 o 
   4   4 -15     3105.35     2957.20    463.99 o 
  -7   5 -15     8706.37     8879.55    777.92 o 
  -4   5 -15     1860.30     1778.04    240.59 o 
  -1   5 -15     3436.68     3427.09    340.34 o 
   2   5 -15    11386.33    10641.70    880.57 o 
   5   5 -15      482.79      564.53    184.83 o 
  -9   6 -15     6314.57     4981.76    533.43 o 
  -6   6 -15     2891.24     2705.97    270.78 o 
  -3   6 -15     6313.78     6617.05    477.93 o 
   0   6 -15      377.90      276.53    132.06 o 
   3   6 -15     3688.39     4190.69    654.64 o 
   6   6 -15      641.19      295.61    222.34 o 
 -11   7 -15     2510.61     2799.81    416.32 o 
  -8   7 -15    19348.08    20840.74   1093.97 o 
  -5   7 -15      154.48      132.33     67.04 o 
  -2   7 -15     1896.63     2035.46    295.80 o 
   1   7 -15     7437.02     8387.50    924.22 o 
   4   7 -15    11074.61    11795.07    995.60 o 
   7   7 -15     2358.28     1529.41    500.92 o 
 -13   8 -15     7495.70     7429.40    698.10 o 
 -10   8 -15    14297.88    14921.60    973.34 o 
  -7   8 -15     4087.30     4118.28    420.25 o 
  -4   8 -15    27192.50    27941.22   1293.93 o 
  -1   8 -15     5114.69     6160.30    862.62 o 
   2   8 -15    29810.68    29845.12   1846.79 o 
   5   8 -15    12612.54    13870.99   1099.54 o 
   8   8 -15     2921.02     4279.95    884.38 o 
 -15   9 -15     8959.26     8920.82   1229.33 o 
 -12   9 -15     4024.09     4432.00    536.23 o 
  -9   9 -15    18609.93    19051.94   1085.56 o 
  -6   9 -15     1634.31     2320.19    542.46 o 
  -3   9 -15    16029.19    17265.77   1466.42 o 
   0   9 -15     8942.14    10642.67   1591.92 o 
   3   9 -15    13465.76    13174.59   1407.13 o 
   6   9 -15     3669.40     1810.21   1046.18 o 
   9   9 -15     1681.71     1895.98    611.25 o 
 -17  10 -15     8489.05     8531.54   2248.61 o 
 -14  10 -15     6806.07     7253.45    904.61 o 
 -11  10 -15     3299.97     2719.19    432.90 o 
  -8  10 -15     5793.06     5279.64    494.65 o 
  -5  10 -15    12681.50    14905.71   1405.87 o 
  -2  10 -15     4526.32     5235.46    835.07 o 
   1  10 -15      981.33     1208.59    576.02 o 
   4  10 -15     4078.22     3920.29    777.58 o 
   7  10 -15      100.36     -393.72    393.72 o 
  10  10 -15     1114.31     1547.21    596.75 o 
 -19  11 -15     3110.68     3744.01    828.73 o 
 -16  11 -15      220.64      719.71    288.00 o 
 -13  11 -15     8246.42     8526.94    792.66 o 
 -10  11 -15     2726.85     2765.11    371.71 o 
  -7  11 -15     6308.42     7113.89    807.44 o 
  -4  11 -15     1820.79     2059.64    509.51 o 
  -1  11 -15    10377.74    13810.48   1937.98 o 
   2  11 -15     2983.22     3145.52    695.79 o 
   5  11 -15     1182.25     1439.84    588.57 o 
   8  11 -15     1214.71     1795.82    538.70 o 
 -18  12 -15     2903.82     3466.76    691.63 o 
 -15  12 -15      785.97      736.67    507.72 o 
 -12  12 -15     6299.22     5819.00    660.01 o 
  -9  12 -15      870.18      782.11    257.08 o 
  -6  12 -15    10107.15    10655.92   1261.03 o 
  -3  12 -15     8280.74     9292.15   1601.54 o 
   0  12 -15      694.56     1278.89    507.21 o 
   3  12 -15      754.94      372.53    605.83 o 
   6  12 -15     3065.61     3332.65    798.72 o 
 -17  13 -15     1050.86      765.75    448.83 o 
 -14  13 -15      842.92     1077.89    279.50 o 
 -11  13 -15     5583.12     5662.13    647.20 o 
  -8  13 -15     1175.57     1283.03    329.86 o 
  -5  13 -15     9972.49    11316.27   1328.69 o 
  -2  13 -15     2916.27     2530.86    866.51 o 
   1  13 -15     1114.41     1879.84    686.35 o 
   4  13 -15     6754.12     7783.89   2658.49 o 
 -19  14 -15     1632.39     1680.30    461.57 o 
 -16  14 -15      277.46       -5.23    215.57 o 
 -13  14 -15     4353.44     4703.33    553.97 o 
 -10  14 -15     3634.30     3746.73    627.41 o 
  -7  14 -15     2961.80     2246.65    417.35 o 
  -4  14 -15     3784.84     4813.32   1302.83 o 
  -1  14 -15     2461.01     2061.97    743.23 o 
   2  14 -15     2477.97     4154.78   1072.82 o 
   5  14 -15     4753.33     4837.81   1088.97 o 
 -18  15 -15     2228.30     2476.47    571.63 o 
 -15  15 -15     2889.81     2570.84    561.18 o 
 -12  15 -15     3967.76     3875.86    540.15 o 
  -9  15 -15     2988.97     2705.08    540.39 o 
  -6  15 -15        9.03     -397.51    397.51 o 
  -3  15 -15     5541.92     8221.53   1709.95 o 
   0  15 -15     1446.39     2202.52    991.55 o 
   3  15 -15     4557.03     5593.02   1080.07 o 
 -17  16 -15     3949.68     4027.00    720.44 o 
 -14  16 -15     2169.68     1567.71    328.60 o 
 -11  16 -15     3431.02     4207.78    701.16 o 
  -8  16 -15      885.35      917.63    265.13 o 
  -5  16 -15     2332.94     3825.00   1134.59 o 
  -2  16 -15     5191.32     4872.28   1393.69 o 
   1  16 -15     1368.45     1421.79    548.60 o 
 -16  17 -15     3158.07     3610.26    731.00 o 
 -13  17 -15     1354.11     1341.59    477.96 o 
 -10  17 -15     3539.25     4267.74    698.16 o 
  -7  17 -15      366.24      488.49    608.05 o 
  -4  17 -15     3873.71     6007.28   1599.53 o 
  -1  17 -15      234.21      -59.78     59.78 o 
 -15  18 -15      432.11      406.53    204.03 o 
 -12  18 -15      164.64     -325.52    654.73 o 
  -9  18 -15      987.00     1502.04    488.83 o 
  -6  18 -15      973.43      871.50    668.95 o 
  -3  18 -15     3649.69     6350.16   1696.48 o 
 -14  19 -15      403.26      697.00    350.56 o 
 -11  19 -15     2299.72     3589.24   1145.89 o 
  -8  19 -15     3109.57     3768.36   1279.67 o 
  -5  19 -15      650.22      535.28    724.67 o 
 -10  20 -15     1033.80      380.05    483.25 o 
  -1   1 -14    68370.98    65813.46   1718.83 o 
  -3   2 -14    33800.03    33095.90   1095.30 o 
   0   2 -14    36592.99    36481.93    932.94 o 
  -5   3 -14    23095.08    23033.31    879.32 o 
  -2   3 -14    91288.20    89746.81   2028.70 o 
   1   3 -14    27218.81    25989.93    905.54 o 
  -7   4 -14    56171.36    55679.05   1917.04 o 
  -4   4 -14    18843.61    18797.91    742.27 o 
  -1   4 -14    71249.13    68425.53   1428.68 o 
   2   4 -14    43167.79    42381.93   1264.97 o 
  -9   5 -14    49638.57    49151.06   1696.98 o 
  -6   5 -14    47343.55    46639.91   1655.10 o 
  -3   5 -14    29731.43    29357.69    926.54 o 
   0   5 -14    58414.50    56245.82   1436.12 o 
   3   5 -14    26063.23    25800.13   1561.25 o 
 -11   6 -14    21516.00    22575.43   1686.69 o 
  -8   6 -14    77187.70    74631.51   2030.18 o 
  -5   6 -14    14356.29    13790.47    587.54 o 
  -2   6 -14    48380.87    48992.68   1333.33 o 
   1   6 -14    13986.81    14417.62   1018.36 o 
   4   6 -14    15811.51    15953.44   1096.68 o 
 -13   7 -14     4511.41     5065.83    642.78 o 
 -10   7 -14    28486.84    28034.95   1306.55 o 
  -7   7 -14    33078.95    31588.02   1005.24 o 
  -4   7 -14     8534.51     7610.60    570.35 o 
  -1   7 -14     4251.88     4344.14    462.41 o 
   2   7 -14    24171.80    24847.70   1601.66 o 
   5   7 -14     7955.06     8549.07    819.49 o 
 -15   8 -14     9687.59     9318.89   1239.34 o 
 -12   8 -14     3203.38     3366.58    455.78 o 
  -9   8 -14    41063.09    40534.46   1243.31 o 
  -6   8 -14    38465.59    37655.91   1047.34 o 
  -3   8 -14    13060.94    14008.40    926.08 o 
   0   8 -14     8529.45     9394.06   1377.77 o 
   3   8 -14    56470.13    54557.44   2089.51 o 
   6   8 -14    19201.72    19854.39   1764.34 o 
 -17   9 -14     8818.95     9650.94   1314.59 o 
 -14   9 -14    11022.85    11427.98    986.38 o 
 -11   9 -14     5987.98     6220.43    638.47 o 
  -8   9 -14    42752.64    43627.32   1314.52 o 
  -5   9 -14     8035.70     8838.35    749.91 o 
  -2   9 -14     6657.47     8585.39   1008.79 o 
   1   9 -14    79887.71    82190.38   4458.04 o 
   4   9 -14    18893.07    18033.09   1640.36 o 
   7   9 -14    16592.40    16506.31   2110.18 o 
 -19  10 -14     4766.88     5347.82   1045.75 o 
 -16  10 -14    14863.70    15848.93   1656.35 o 
 -13  10 -14     5170.80     4724.05    578.05 o 
 -10  10 -14    14982.44    14892.99    960.38 o 
  -7  10 -14    32632.84    33330.83   1348.33 o 
  -4  10 -14    21196.69    21791.77   1658.91 o 
  -1  10 -14    20267.18    22310.56   2299.30 o 
   2  10 -14    21850.29    22796.85   1820.30 o 
   5  10 -14     8801.18    10086.29   1321.42 o 
   8  10 -14     7357.95     8617.80   1294.53 o 
 -18  11 -14     2496.98     1566.95    480.52 o 
 -15  11 -14    16851.32    17976.71   1433.16 o 
 -12  11 -14     7311.50     7051.06    707.99 o 
  -9  11 -14    20520.05    21081.55   1141.92 o 
  -6  11 -14    56479.20    56230.23   2235.04 o 
  -3  11 -14    18524.87    20241.77   1661.05 o 
   0  11 -14    42682.71    44518.35   3537.77 o 
   3  11 -14     9807.35    10310.97   1292.60 o 
   6  11 -14     9782.56    11323.91   1490.36 o 
   9  11 -14     6544.97     7273.41   1199.64 o 
 -20  12 -14     4355.54     4352.54   1044.73 o 
 -17  12 -14    11489.93    12814.20   1280.70 o 
 -14  12 -14    13242.15    14127.79   1021.55 o 
 -11  12 -14    12523.30    12370.20   1065.13 o 
  -8  12 -14    25976.65    25840.48   1571.67 o 
  -5  12 -14    52180.97    54367.50   2782.76 o 
  -2  12 -14    14563.43    13493.30   1909.14 o 
   1  12 -14    15349.95    15612.21   1580.75 o 
   4  12 -14    16953.44    18087.65   1814.27 o 
   7  12 -14     4051.72     4568.99   1046.80 o 
 -19  13 -14     2581.57     3137.77    682.73 o 
 -16  13 -14    11752.68    11596.68   1198.00 o 
 -13  13 -14    30083.63    29084.26   1480.74 o 
 -10  13 -14    23160.83    24371.22   1300.54 o 
  -7  13 -14    30268.53    30891.69   1725.88 o 
  -4  13 -14     9692.56     8732.36   1583.37 o 
  -1  13 -14    12921.57    16155.69   2256.51 o 
   2  13 -14     4950.53     5565.48   1176.41 o 
   5  13 -14     5379.65     5491.97   1084.03 o 
 -18  14 -14     6798.72     7370.25    999.68 o 
 -15  14 -14     6880.20     7306.27    910.82 o 
 -12  14 -14    16095.24    15734.97   1108.76 o 
  -9  14 -14    15193.73    17207.82   1331.59 o 
  -6  14 -14     6309.07     7671.80   1096.30 o 
  -3  14 -14     8884.59     8401.22   1676.55 o 
   0  14 -14    12498.66    14872.71   2244.62 o 
   3  14 -14     2708.29     2673.60    755.05 o 
   6  14 -14     4021.45     5830.03   1115.51 o 
 -17  15 -14     2726.95     2507.87    540.29 o 
 -14  15 -14    16662.03    16373.84   1347.64 o 
 -11  15 -14     3231.76     3733.83    633.49 o 
  -8  15 -14     7320.65     8319.98    918.47 o 
  -5  15 -14     7855.93     8506.83   1669.81 o 
  -2  15 -14    14986.79    18141.22   2535.44 o 
   1  15 -14     1245.08     1494.66    495.90 o 
   4  15 -14     3024.63     3220.25    829.76 o 
 -19  16 -14     6004.48     6973.31   1209.16 o 
 -16  16 -14     7122.89     6486.03    892.03 o 
 -13  16 -14     5441.00     6316.75    713.19 o 
 -10  16 -14     6350.55     6230.60    939.06 o 
  -7  16 -14    14370.94    17885.31   1691.27 o 
  -4  16 -14     8649.19    10398.07   1928.00 o 
  -1  16 -14     6780.84     8697.27   1855.97 o 
   2  16 -14     3711.60     5287.50   1100.22 o 
 -18  17 -14     3443.18     3426.17    812.35 o 
 -15  17 -14     4431.99     5780.69    846.11 o 
 -12  17 -14     5705.14     6046.62    817.16 o 
  -9  17 -14    14828.34    17160.60   1373.71 o 
  -6  17 -14     9507.05    10407.96   2019.71 o 
  -3  17 -14     7692.02    10481.34   2077.32 o 
   0  17 -14     7662.02     9403.03   2086.30 o 
 -17  18 -14     1507.14     1372.95    345.32 o 
 -14  18 -14     6911.49     7302.07   1232.50 o 
 -11  18 -14     9291.47    11038.21   1438.74 o 
  -8  18 -14     9046.28    10492.37   2109.11 o 
  -5  18 -14     5108.76     7727.57   1788.69 o 
  -2  18 -14     8358.27    12274.44   2338.77 o 
 -16  19 -14     6326.62     7589.00   1281.75 o 
 -13  19 -14     6679.04     8298.00   1333.86 o 
 -10  19 -14     4820.62     5936.64   1024.94 o 
  -7  19 -14     2646.10     3275.94   1179.39 o 
  -4  19 -14     5098.47     5401.36   1576.09 o 
 -12  20 -14     3697.31     3478.23    834.52 o 
  -9  20 -14     4291.83     4218.48   1313.38 o 
  -6  20 -14     4733.77     7343.77   1936.57 o 
   0   1 -13    17745.99    18044.05    493.55 o 
  -2   2 -13    22375.05    21737.70    661.48 o 
   1   2 -13     2207.13     2532.83    252.86 o 
  -4   3 -13     2723.61     3238.97    361.20 o 
  -1   3 -13     1220.26      841.17    161.95 o 
   2   3 -13    23932.39    25805.52    919.12 o 
  -6   4 -13      705.46      755.23    195.33 o 
  -3   4 -13    30317.93    29486.16    689.11 o 
   0   4 -13    11165.98    12234.56    618.73 o 
   3   4 -13    14644.17    14963.67    880.12 o 
  -8   5 -13     8086.65     8504.51    664.94 o 
  -5   5 -13     5630.84     5544.56    377.07 o 
  -2   5 -13    16092.21    17003.45    729.10 o 
   1   5 -13     3763.30     3562.81    392.59 o 
   4   5 -13    12076.71    10994.58    853.85 o 
 -10   6 -13     4794.89     4942.09    583.66 o 
  -7   6 -13     5323.25     5500.14    401.83 o 
  -4   6 -13    43882.47    43226.86   1027.90 o 
  -1   6 -13       41.16       34.43    103.01 o 
   2   6 -13     5728.04     5338.36    603.14 o 
   5   6 -13    16378.13    16361.92    872.82 o 
 -12   7 -13      694.73      249.82    131.67 o 
  -9   7 -13    10367.86    10288.98    752.76 o 
  -6   7 -13     8428.12     8706.13    479.26 o 
  -3   7 -13    19106.57    18776.81   1001.03 o 
   0   7 -13     3464.33     3681.35    507.46 o 
   3   7 -13     5487.22     4817.46    461.69 o 
   6   7 -13     1212.28      787.57    399.04 o 
 -14   8 -13      177.09       20.23     60.23 o 
 -11   8 -13      603.98      588.34    176.68 o 
  -8   8 -13     1192.22      944.93    104.17 o 
  -5   8 -13    18554.23    17682.81    895.95 o 
  -2   8 -13     1301.53     1748.41    474.96 o 
   1   8 -13      620.96      645.53    361.58 o 
   4   8 -13    15235.91    15688.00   1461.77 o 
   7   8 -13     4019.79     3793.39   1013.96 o 
 -16   9 -13     2454.24     3259.44    737.72 o 
 -13   9 -13     3470.48     3412.62    504.97 o 
 -10   9 -13    10184.61    10271.90    650.61 o 
  -7   9 -13     1274.06     1427.18    206.55 o 
  -4   9 -13    15434.65    16159.54   1372.81 o 
  -1   9 -13    21918.69    21405.11   2185.15 o 
   2   9 -13    14858.32    14315.53   1382.12 o 
   5   9 -13     8024.54     8468.49   1107.35 o 
   8   9 -13     2417.04     2668.44    729.44 o 
 -18  10 -13     4577.51     4937.54    976.12 o 
 -15  10 -13     3634.53     4292.95    839.31 o 
 -12  10 -13     9653.09     9562.32    776.74 o 
  -9  10 -13     1024.93      826.55    232.38 o 
  -6  10 -13     9086.60     8762.38    838.64 o 
  -3  10 -13     2878.58     3268.31    607.70 o 
   0  10 -13     9659.24     8797.05   1433.97 o 
   3  10 -13     3599.74     2950.59    649.74 o 
   6  10 -13    14064.09    13523.95   1557.02 o 
   9  10 -13      304.88      267.40    418.98 o 
 -20  11 -13      955.57      646.79    648.41 o 
 -17  11 -13     4385.21     3511.73    782.83 o 
 -14  11 -13     8956.51     9783.08    823.58 o 
 -11  11 -13     5574.44     5837.34    721.36 o 
  -8  11 -13     8350.56     8550.86    707.76 o 
  -5  11 -13     6574.88     7254.88    754.23 o 
  -2  11 -13    13024.87    14766.88   1924.02 o 
   1  11 -13     8324.59     8574.00   1112.99 o 
   4  11 -13     1693.33     1081.56    458.66 o 
   7  11 -13      276.62      907.14    464.27 o 
  10  11 -13      653.99     1409.09    551.03 o 
 -19  12 -13     4289.18     4845.45    986.38 o 
 -16  12 -13      952.64     1093.16    357.49 o 
 -13  12 -13     5009.32     5426.29    615.30 o 
 -10  12 -13     4475.88     4078.53    504.96 o 
  -7  12 -13     6921.26     6556.56    763.45 o 
  -4  12 -13     3741.86     4922.32    827.16 o 
  -1  12 -13     6695.96     6995.28   1435.75 o 
   2  12 -13     1437.12      509.94    737.62 o 
   5  12 -13     3249.46     2270.27    652.62 o 
   8  12 -13       27.11      189.00    387.76 o 
 -18  13 -13     2773.80     3175.99    982.03 o 
 -15  13 -13     2266.25     1544.11    414.43 o 
 -12  13 -13     3461.74     3996.44    627.01 o 
  -9  13 -13    15586.48    16356.51   1239.20 o 
  -6  13 -13     2738.10     2739.73    478.79 o 
  -3  13 -13     6928.49     7159.31   1412.11 o 
   0  13 -13      957.09      478.38    986.79 o 
   3  13 -13     1502.69     1120.16    620.34 o 
   6  13 -13     1795.48     1878.42    653.17 o 
 -20  14 -13      354.92      329.10    507.30 o 
 -17  14 -13     1541.22     2108.42    473.57 o 
 -14  14 -13      739.52      943.94    345.28 o 
 -11  14 -13      980.79      890.44    241.82 o 
  -8  14 -13     4649.75     4809.35    641.20 o 
  -5  14 -13     1060.57     1557.05    726.33 o 
  -2  14 -13    10552.23    10530.30   1878.05 o 
   1  14 -13      201.61       93.71    452.71 o 
   4  14 -13     3035.56     4104.88   1178.73 o 
 -19  15 -13      559.18      733.13    344.09 o 
 -16  15 -13     4123.04     4575.89    732.59 o 
 -13  15 -13     2027.07     2054.17    522.62 o 
 -10  15 -13     7008.12     7434.33    877.10 o 
  -7  15 -13     1103.53      876.93    467.28 o 
  -4  15 -13     4814.43     5071.83   1375.85 o 
  -1  15 -13     2435.46     2171.83    798.40 o 
   2  15 -13     2128.39     2549.96    713.98 o 
   5  15 -13      950.49      551.19    297.93 o 
 -18  16 -13      751.73      626.97    254.42 o 
 -15  16 -13     9529.11    10260.84   1086.57 o 
 -12  16 -13      375.65      234.76    266.63 o 
  -9  16 -13     5215.44     5136.03    844.14 o 
  -6  16 -13       34.96      361.79    270.72 o 
  -3  16 -13     5600.51     6376.98   1502.67 o 
   0  16 -13     2933.75     2811.72    702.07 o 
   3  16 -13      640.94      528.45    529.11 o 
 -17  17 -13     3750.93     4101.25    928.38 o 
 -14  17 -13     1388.75     1464.41    353.78 o 
 -11  17 -13     4848.38     6130.62    833.44 o 
  -8  17 -13     1446.67     1899.20    584.40 o 
  -5  17 -13     2318.63     2155.74    930.86 o 
  -2  17 -13     2484.05     2972.33   1155.14 o 
   1  17 -13     5541.57     6674.24   1175.43 o 
 -16  18 -13     3562.67     3922.20    731.23 o 
 -13  18 -13      268.46      267.01    513.37 o 
 -10  18 -13     1933.62     1600.97   1095.01 o 
  -7  18 -13     6004.91     6370.31   1574.34 o 
  -4  18 -13      843.57      609.31    667.30 o 
  -1  18 -13     3290.18     3813.43   1377.60 o 
 -15  19 -13     1076.23      241.39    443.83 o 
 -12  19 -13      597.29      932.15    476.05 o 
  -9  19 -13      805.06      110.14    544.34 o 
  -6  19 -13     1379.88      721.55    378.49 o 
  -3  19 -13      132.61     -233.07    548.95 o 
 -14  20 -13     1137.78     2201.27   1086.38 o 
 -11  20 -13      339.55       57.72    772.27 o 
  -8  20 -13     5236.01     7617.97   1922.02 o 
  -5  20 -13      300.86     1647.19   1027.92 o 
 -10  21 -13      191.31     -705.44    705.44 o 
   0   0 -12   116894.05   115413.77   6065.13 o 
   1   1 -12    47086.56    47548.07   1219.67 o 
  -1   2 -12   103938.09   101455.62   1359.30 o 
   2   2 -12    36396.29    36755.49   1013.42 o 
  -3   3 -12    15590.00    15580.65    694.09 o 
   0   3 -12    60033.13    58242.85   1241.26 o 
   3   3 -12    20803.75    19712.29    809.07 o 
  -5   4 -12    40979.24    38813.15   1391.12 o 
  -2   4 -12   141420.38   139583.72   1888.07 o 
   1   4 -12    45524.09    45907.82   1311.72 o 
   4   4 -12    71711.77    68996.59   2065.97 o 
  -7   5 -12    88169.29    87062.95   2021.09 o 
  -4   5 -12    22472.04    22555.23    696.66 o 
  -1   5 -12    25786.70    25451.54    962.86 o 
   2   5 -12   110509.73   108164.80   2152.48 o 
   5   5 -12    21899.13    20316.62    971.87 o 
  -9   6 -12    50976.52    51302.33   1826.28 o 
  -6   6 -12   103208.12   101834.19   1694.28 o 
  -3   6 -12    38919.93    40499.50   1355.44 o 
   0   6 -12    27301.88    26981.69   1071.78 o 
   3   6 -12    52372.50    49493.78   1258.01 o 
   6   6 -12     8677.89     9067.16    806.43 o 
 -11   7 -12    41324.61    41558.30   1708.53 o 
  -8   7 -12    48623.82    45839.07   1243.32 o 
  -5   7 -12    83086.52    79169.36   1505.91 o 
  -2   7 -12     7076.37     6545.10    602.84 o 
   1   7 -12    36337.26    35676.54   1250.19 o 
   4   7 -12     2514.19     2844.92    290.07 o 
   7   7 -12    19542.44    19407.36   1381.72 o 
 -13   8 -12    19433.21    19588.67   1200.06 o 
 -10   8 -12    17475.35    17600.54    831.66 o 
  -7   8 -12    57516.92    55704.96   1511.96 o 
  -4   8 -12    31830.26    30659.31   1319.02 o 
  -1   8 -12     9504.79     9783.59   1020.60 o 
   2   8 -12    25787.65    23732.63   2579.97 o 
   5   8 -12    32977.66    32676.23   2150.90 o 
   8   8 -12    14020.82    13865.95   1531.24 o 
 -15   9 -12    14859.08    14955.53   1531.09 o 
 -12   9 -12    40206.36    38847.42   1721.12 o 
  -9   9 -12    15747.13    16171.55    885.36 o 
  -6   9 -12    37512.49    37442.94   1143.95 o 
  -3   9 -12     6318.36     6338.00    825.40 o 
   0   9 -12    24592.21    24484.49   1704.51 o 
   3   9 -12    13695.44    12794.11   1330.41 o 
   6   9 -12    36068.40    36479.71   2432.88 o 
   9   9 -12     4842.64     5196.55   1295.83 o 
 -17  10 -12     8294.95     9020.77   1281.30 o 
 -14  10 -12    12475.54    12580.38   1007.30 o 
 -11  10 -12    19555.50    19242.18   1076.92 o 
  -8  10 -12    22773.78    24681.55   1165.25 o 
  -5  10 -12    14029.65    14748.16   1044.03 o 
  -2  10 -12    15432.31    18205.98   2026.14 o 
   1  10 -12    19761.09    21440.88   1670.12 o 
   4  10 -12    21891.48    20894.85   1795.07 o 
   7  10 -12     5830.20     6288.13   1062.65 o 
  10  10 -12     8784.98     7821.82   1321.49 o 
 -19  11 -12     5388.93     4776.35    963.50 o 
 -16  11 -12     4001.67     4117.02    838.07 o 
 -13  11 -12    21576.42    21452.07   1189.58 o 
 -10  11 -12     8280.71     8828.76    832.13 o 
  -7  11 -12    21282.56    21599.74   1317.15 o 
  -4  11 -12    30513.19    32274.41   1993.97 o 
  -1  11 -12    62983.21    66408.25   4150.72 o 
   2  11 -12    13305.77    13636.83   1417.56 o 
   5  11 -12     7812.30     8273.13   1180.88 o 
   8  11 -12     7222.33     7883.36   1272.98 o 
 -21  12 -12     7814.83     8748.76   1405.06 o 
 -18  12 -12     9271.59     9158.19   1330.01 o 
 -15  12 -12     5585.22     5990.27    791.02 o 
 -12  12 -12    22164.06    23732.12   1469.49 o 
  -9  12 -12    17330.15    17563.57   1038.45 o 
  -6  12 -12    29759.40    32477.20   1635.32 o 
  -3  12 -12    81027.06    84787.23   4792.52 o 
   0  12 -12    13009.48    12133.29   1326.96 o 
   3  12 -12    16296.13    15894.40   1614.32 o 
   6  12 -12    12354.33    14271.20   1660.55 o 
   9  12 -12     6916.53     7694.91   1307.77 o 
 -20  13 -12    10659.22    11386.26   1573.79 o 
 -17  13 -12     4245.00     4858.63    764.66 o 
 -14  13 -12    13655.82    14235.87   1203.07 o 
 -11  13 -12    21968.07    23322.71   1258.35 o 
  -8  13 -12    30062.50    33357.18   1731.49 o 
  -5  13 -12    37268.37    38102.60   1784.95 o 
  -2  13 -12    26824.90    28318.68   2921.48 o 
   1  13 -12    10387.03    10876.30   1336.41 o 
   4  13 -12    10896.81    11115.40   1442.00 o 
   7  13 -12     9784.66    10579.15   1513.04 o 
 -19  14 -12    18900.31    21191.47   2074.98 o 
 -16  14 -12     1123.12     1126.27    345.94 o 
 -13  14 -12    29465.17    29055.83   1693.02 o 
 -10  14 -12    28051.73    30117.51   1714.52 o 
  -7  14 -12    29411.94    29235.54   1624.10 o 
  -4  14 -12    16499.97    16460.28   2231.09 o 
  -1  14 -12    11971.50    11794.31   1350.97 o 
   2  14 -12     5760.20     6841.25   1093.03 o 
   5  14 -12     5792.77     5700.76   1090.51 o 
 -21  15 -12     4370.65     4201.94    964.15 o 
 -18  15 -12     7786.40     6775.67    923.70 o 
 -15  15 -12     6936.16     6840.19    874.28 o 
 -12  15 -12    19741.60    20909.33   1256.45 o 
  -9  15 -12     9891.65     9747.83    960.49 o 
  -6  15 -12     6512.13     7422.47    968.16 o 
  -3  15 -12    16592.60    18977.00   2589.51 o 
   0  15 -12     7542.94     7485.28   1410.35 o 
   3  15 -12     4680.94     4715.34    935.19 o 
   6  15 -12     6448.08     8408.05   1342.53 o 
 -20  16 -12    10702.27    11330.86   1621.90 o 
 -17  16 -12     7863.18     7696.91    964.10 o 
 -14  16 -12    13890.52    15923.70   1154.12 o 
 -11  16 -12     9717.48     9527.06    985.89 o 
  -8  16 -12     5826.17     6705.63    819.38 o 
  -5  16 -12    14702.76    17452.62   2486.40 o 
  -2  16 -12     6103.86     7957.43   1733.92 o 
   1  16 -12     5527.62     5406.87    948.87 o 
   4  16 -12     1419.42     2207.17    643.74 o 
 -19  17 -12     6381.63     6443.97   1188.74 o 
 -16  17 -12    11445.06    12297.56   1509.29 o 
 -13  17 -12    12769.58    12959.80   1199.16 o 
 -10  17 -12     4107.58     4039.24    640.70 o 
  -7  17 -12     7249.22     7316.26   1025.80 o 
  -4  17 -12    19153.52    24149.42   3063.36 o 
  -1  17 -12     5899.92     5943.04   1054.49 o 
   2  17 -12     5433.08     7588.81   1261.27 o 
 -18  18 -12     9017.68     9744.22   1443.67 o 
 -15  18 -12     4676.11     4798.96    767.46 o 
 -12  18 -12     4028.25     5376.57    968.33 o 
  -9  18 -12     9121.50     9585.85   1273.18 o 
  -6  18 -12     9172.28    11862.88   2240.25 o 
  -3  18 -12     3928.79     3361.36   1220.08 o 
   0  18 -12     9849.40     9457.02   2167.82 o 
 -17  19 -12     6615.32     8440.12   1118.02 o 
 -14  19 -12     3999.20     5695.20   1243.63 o 
 -11  19 -12    10617.96    12778.57   1994.61 o 
  -8  19 -12     6332.06     7644.94   1837.47 o 
  -5  19 -12     9477.76    13192.34   2427.40 o 
  -2  19 -12     4026.48     4835.78   1439.48 o 
 -16  20 -12     5702.35     5958.31   1096.59 o 
 -13  20 -12     7959.37     8105.34   1244.83 o 
 -10  20 -12     5888.43     7168.13   1811.84 o 
  -7  20 -12     6478.06     9097.87   2089.31 o 
  -4  20 -12     4194.72     6296.94   1638.80 o 
 -15  21 -12     3017.74     4179.20    939.76 o 
 -12  21 -12     5621.05     7695.97   1935.84 o 
  -9  21 -12     2294.31     2240.50    873.38 o 
  -6  21 -12     7824.43     9694.03   2150.97 o 
  -1   1 -11    27917.05    28860.13    674.59 o 
  -3   2 -11    10560.51    10760.12    580.40 o 
   0   2 -11      191.72      258.56     80.28 o 
  -5   3 -11     1425.18     1389.48    202.71 o 
  -2   3 -11    18898.04    18267.77    480.81 o 
   1   3 -11     6783.71     7004.80    431.16 o 
  -7   4 -11    11648.65    11860.41    803.59 o 
  -4   4 -11    17867.00    17040.86    572.38 o 
  -1   4 -11     1266.45     1667.90    214.26 o 
   2   4 -11     8897.59     9233.45    515.03 o 
  -9   5 -11    13423.05    11505.13    919.33 o 
  -6   5 -11      722.45      616.79    121.40 o 
  -3   5 -11     8803.51     8682.65    419.31 o 
   0   5 -11     8998.27     8994.81    583.08 o 
   3   5 -11    22966.82    22283.84    781.36 o 
 -11   6 -11     3593.27     4133.17    327.86 o 
  -8   6 -11    16160.12    15840.96    706.91 o 
  -5   6 -11      651.79      677.26    131.03 o 
  -2   6 -11     9059.17     9636.39    673.67 o 
   1   6 -11     4772.78     3914.98    377.03 o 
   4   6 -11     3422.85     2989.49    300.37 o 
 -13   7 -11     8094.84     6826.70    692.17 o 
 -10   7 -11     3385.51     2280.75    614.15 o 
  -7   7 -11     4770.95     5348.89    406.06 o 
  -4   7 -11    16875.92    18228.08    840.78 o 
  -1   7 -11    12862.23    13438.42    866.24 o 
   2   7 -11     2341.21     2465.33    312.24 o 
   5   7 -11     5866.03     5162.36    492.76 o 
 -15   8 -11      734.11      359.61    492.39 o 
 -12   8 -11     3028.11     3370.96    391.44 o 
  -9   8 -11     2763.77     3027.58    317.32 o 
  -6   8 -11     7813.57     7334.39    487.71 o 
  -3   8 -11     9050.12     9450.77    728.94 o 
   0   8 -11    15408.79    15463.28   1268.90 o 
   3   8 -11     4125.08     2969.88    877.82 o 
   6   8 -11     6378.64     7475.33   1037.62 o 
 -17   9 -11     2888.96     3448.93    759.99 o 
 -14   9 -11     1127.31      799.71    200.39 o 
 -11   9 -11     7082.89     7935.19    674.28 o 
  -8   9 -11     4504.50     4089.24    423.77 o 
  -5   9 -11     1896.71     2430.00    338.25 o 
  -2   9 -11     8573.47    10811.91   1083.90 o 
   1   9 -11     4749.90     4647.93    701.09 o 
   4   9 -11     3315.77     3949.64   1065.69 o 
   7   9 -11     8602.02     8691.38   1200.79 o 
 -19  10 -11     2220.77     2337.92    991.66 o 
 -16  10 -11     3539.29     3955.83    765.94 o 
 -13  10 -11     3402.83     3411.21    500.14 o 
 -10  10 -11     5479.87     5930.49    667.90 o 
  -7  10 -11    19944.83    20411.22   1018.48 o 
  -4  10 -11     1219.38      765.21    189.90 o 
  -1  10 -11    20290.95    19753.82   1517.07 o 
   2  10 -11      958.01      535.41    624.98 o 
   5  10 -11    13673.24    13966.22   1474.98 o 
   8  10 -11     5820.38     6921.23   1159.43 o 
 -21  11 -11     1585.21     1722.99   1051.97 o 
 -18  11 -11     5577.73     5929.62   1226.30 o 
 -15  11 -11     5142.54     6010.39    977.43 o 
 -12  11 -11     7788.36     8039.86    839.06 o 
  -9  11 -11    10128.07    10535.01    888.05 o 
  -6  11 -11     4675.63     4389.72    575.83 o 
  -3  11 -11    17274.32    17641.50   2072.16 o 
   0  11 -11    10805.18    11215.82   1194.77 o 
   3  11 -11     3831.53     2859.19    592.10 o 
   6  11 -11     4298.09     4763.56    865.82 o 
   9  11 -11     2242.90     3806.24    926.37 o 
 -20  12 -11     1271.66      654.75    322.24 o 
 -17  12 -11     1362.85     1979.97    813.07 o 
 -14  12 -11     8558.77     8820.76    762.79 o 
 -11  12 -11     2904.88     3122.61    514.59 o 
  -8  12 -11    14130.35    15151.56   1099.75 o 
  -5  12 -11     3288.13     3045.95    449.26 o 
  -2  12 -11    13485.00    14584.84   1977.90 o 
   1  12 -11     5373.98     4950.44    838.03 o 
   4  12 -11     1158.47     1285.50    436.10 o 
   7  12 -11      530.86      532.01    401.37 o 
  10  12 -11      509.20      906.14    417.96 o 
 -19  13 -11     2125.78     3042.10   1034.41 o 
 -16  13 -11     4051.20     4540.51    828.68 o 
 -13  13 -11      211.14      264.55    217.93 o 
 -10  13 -11     8437.58     8893.47    751.18 o 
  -7  13 -11      378.53      103.28    298.03 o 
  -4  13 -11    10324.83     9116.60   1153.99 o 
  -1  13 -11     2447.64     2393.51    517.27 o 
   2  13 -11     6637.62     6315.01   1189.23 o 
   5  13 -11      861.76      574.32    266.72 o 
   8  13 -11     1234.18     1837.91    615.64 o 
 -21  14 -11     1793.64     2450.84   1033.11 o 
 -18  14 -11      624.28     1040.35    475.32 o 
 -15  14 -11     2389.08     3358.70    695.72 o 
 -12  14 -11     1606.03     1731.86    574.71 o 
  -9  14 -11    12547.47    12675.30   1062.84 o 
  -6  14 -11    14354.90    12203.22   1399.29 o 
  -3  14 -11     3709.84     4209.06   1221.90 o 
   0  14 -11     2735.23     2481.88    575.87 o 
   3  14 -11       11.71      189.57    255.22 o 
   6  14 -11     1334.12     2128.12    772.93 o 
 -20  15 -11       38.62      152.58    681.32 o 
 -17  15 -11     1955.53     1890.25    518.13 o 
 -14  15 -11     2955.22     3224.49    555.70 o 
 -11  15 -11     1694.76     1789.83    446.70 o 
  -8  15 -11      474.94      262.83    197.62 o 
  -5  15 -11     3746.10     3737.79    567.93 o 
  -2  15 -11      849.65      733.66    367.32 o 
   1  15 -11     1354.73     1357.53    414.32 o 
   4  15 -11       81.13      -41.25    235.32 o 
 -19  16 -11      331.34      516.22     74.90 o 
 -16  16 -11     3926.63     3840.25    752.84 o 
 -13  16 -11     2398.24     3303.02    510.97 o 
 -10  16 -11     2696.60     2922.68    521.70 o 
  -7  16 -11     9245.83     9125.63   1137.38 o 
  -4  16 -11     1091.65     1409.91    435.22 o 
  -1  16 -11     2469.07     1632.61    802.64 o 
   2  16 -11     2947.06     2840.43    955.17 o 
   5  16 -11     2027.47     2357.96    745.31 o 
 -18  17 -11     1895.69     2607.70    899.26 o 
 -15  17 -11     2102.05     3118.24   1109.53 o 
 -12  17 -11     6017.42     7367.70    864.21 o 
  -9  17 -11      240.57      -70.21     70.21 o 
  -6  17 -11     4115.41     4103.24   1272.20 o 
  -3  17 -11      182.60      755.90    660.64 o 
   0  17 -11     4518.49     4904.01    934.65 o 
   3  17 -11     1189.34     1715.98    764.50 o 
 -20  18 -11     2133.43     1910.51    877.56 o 
 -17  18 -11     2660.80     3051.22   1051.91 o 
 -14  18 -11     4661.38     6179.14   1097.94 o 
 -11  18 -11      230.71      619.12    323.85 o 
  -8  18 -11     3771.90     3776.86    748.12 o 
  -5  18 -11      435.70     1413.12    634.12 o 
  -2  18 -11     1738.92     2244.10    636.02 o 
   1  18 -11     1746.80      978.35    360.59 o 
 -19  19 -11     1402.39     2144.48   1030.29 o 
 -16  19 -11     1478.45     1908.37    619.72 o 
 -13  19 -11     2291.66     3127.35    779.99 o 
 -10  19 -11      286.91      408.38    386.84 o 
  -7  19 -11     5821.81     7955.08   1869.16 o 
  -4  19 -11     1605.59     2174.39   1028.56 o 
  -1  19 -11      986.52     1377.36    526.11 o 
 -18  20 -11      125.56      -71.30    204.86 o 
 -15  20 -11     1490.82      970.74    352.81 o 
 -12  20 -11      147.69     -283.00    364.77 o 
  -9  20 -11     1866.00     1842.21   1011.80 o 
  -6  20 -11      378.96      671.72    662.64 o 
  -3  20 -11     1403.62     2101.79   1113.91 o 
 -14  21 -11     2564.51     2581.47    994.04 o 
 -11  21 -11     1054.82     2237.94    936.49 o 
  -8  21 -11     2264.03     3207.85   1141.75 o 
  -5  21 -11     1343.10     1500.78    891.45 o 
 -10  22 -11     1403.57     1707.65   1077.67 o 
   0   1 -10   191386.59   193937.56   1786.48 o 
  -2   2 -10    34735.82    34179.79    917.83 o 
   1   2 -10    39286.92    37768.48    930.95 o 
  -4   3 -10   123032.73   125472.22   1873.24 o 
  -1   3 -10    17971.43    17070.79    601.58 o 
   2   3 -10   114696.31   116661.72   1810.00 o 
  -6   4 -10   136055.00   133436.52   2282.40 o 
  -3   4 -10    37389.84    36794.56    766.53 o 
   0   4 -10     7519.08     7357.62    429.58 o 
   3   4 -10   107326.77   103909.18   1680.27 o 
  -8   5 -10    31040.03    25332.39   2381.25 o 
  -5   5 -10   142575.69   141497.86   1828.98 o 
  -2   5 -10    56555.00    55987.05   1341.47 o 
   1   5 -10    88224.77    87255.39   1328.72 o 
   4   5 -10    49312.69    48677.45   1143.18 o 
 -10   6 -10    37525.73    36939.80   1394.18 o 
  -7   6 -10    98670.66    94715.53   1665.07 o 
  -4   6 -10   107014.69   107429.12   1604.02 o 
  -1   6 -10      445.60      266.78     78.77 o 
   2   6 -10   129666.85   127775.63   2265.80 o 
   5   6 -10    33166.90    33128.18    982.54 o 
 -12   7 -10    47568.25    43794.30   1331.65 o 
  -9   7 -10    17029.58    16221.14    804.27 o 
  -6   7 -10    94947.77    93031.23   1813.90 o 
  -3   7 -10    84439.52    85739.30   1801.33 o 
   0   7 -10    67452.52    68028.44   1926.22 o 
   3   7 -10    31497.35    30796.01    993.21 o 
   6   7 -10    21530.83    20736.55    808.65 o 
 -14   8 -10     8642.43     9982.40    790.85 o 
 -11   8 -10    42690.52    38246.46   2641.08 o 
  -8   8 -10    44921.57    43987.59   1362.32 o 
  -5   8 -10    72369.18    72744.47   1485.90 o 
  -2   8 -10    66594.08    68550.88   2548.47 o 
   1   8 -10    13958.80    13658.86    929.67 o 
   4   8 -10     8926.98     8548.27    640.75 o 
   7   8 -10    12588.75    13297.73   1430.35 o 
 -16   9 -10     9631.34    10016.76   1748.23 o 
 -13   9 -10    36314.22    33878.39   1528.16 o 
 -10   9 -10    15781.10    14475.46   1032.80 o 
  -7   9 -10    27611.92    28138.17   1089.20 o 
  -4   9 -10    79165.75    80447.59   2262.58 o 
  -1   9 -10    33362.68    33860.81   1888.91 o 
   2   9 -10     3311.88     3733.14    633.57 o 
   5   9 -10    32173.95    33053.29   2197.85 o 
   8   9 -10    16427.91    14992.57   1617.09 o 
 -18  10 -10    19634.06    23332.08   2862.65 o 
 -15  10 -10    11399.60    10064.16   1688.70 o 
 -12  10 -10    27300.38    24304.33   1996.71 o 
  -9  10 -10    39028.35    39311.79   1663.50 o 
  -6  10 -10    36127.44    35849.27   1573.97 o 
  -3  10 -10    13952.67    14457.12    963.54 o 
   0  10 -10     8530.10     8352.42    968.79 o 
   3  10 -10    14780.53    15339.48   1439.29 o 
   6  10 -10    15114.94    17283.17   1676.21 o 
   9  10 -10    11162.95    11168.82   1447.14 o 
 -20  11 -10     7508.92     7374.08   1711.56 o 
 -17  11 -10    12351.83    12824.19   2038.10 o 
 -14  11 -10    13757.91    12702.42   1172.99 o 
 -11  11 -10    19513.36    18570.23   1229.22 o 
  -8  11 -10     8681.02     8456.35    461.73 o 
  -5  11 -10    12280.36    13048.91    944.94 o 
  -2  11 -10    36438.54    39087.96   3122.93 o 
   1  11 -10    22730.23    22131.11   1696.43 o 
   4  11 -10    15972.53    16520.72   1621.68 o 
   7  11 -10    12749.76    14080.28   1597.96 o 
  10  11 -10    10811.86    11361.91   1579.11 o 
 -22  12 -10     3098.14     2590.93   1022.35 o 
 -19  12 -10    15296.37    16062.25   2420.56 o 
 -16  12 -10     3922.85     5408.00   1267.97 o 
 -13  12 -10    16422.17    17676.58   1521.68 o 
 -10  12 -10    18139.49    16359.64    995.32 o 
  -7  12 -10    10608.60    10583.79   1012.94 o 
  -4  12 -10    32962.30    31465.58   4052.83 o 
  -1  12 -10    39347.70    39477.19   2259.93 o 
   2  12 -10    27223.40    26910.18   2015.06 o 
   5  12 -10     5370.29     5370.20   1004.10 o 
   8  12 -10    10199.57    11112.81   1521.50 o 
 -21  13 -10     5356.46     5262.44   1501.75 o 
 -18  13 -10    10753.26    11813.21   2025.39 o 
 -15  13 -10    15234.87    16059.91   2015.49 o 
 -12  13 -10    40619.62    43420.57   2298.13 o 
  -9  13 -10     8275.47     8388.78    536.80 o 
  -6  13 -10    22374.35    21056.01   1422.91 o 
  -3  13 -10    52909.25    50802.14   4089.49 o 
   0  13 -10    28705.91    27970.18   2029.97 o 
   3  13 -10     7518.58     8208.93   1165.91 o 
   6  13 -10    12859.05    13759.19   1677.44 o 
   9  13 -10     7788.08     9005.68   1527.69 o 
 -20  14 -10     8438.18    11040.92   2090.63 o 
 -17  14 -10    10960.23    12585.08   2132.10 o 
 -14  14 -10    16248.66    16275.24   1509.49 o 
 -11  14 -10    10528.58    11446.57    998.42 o 
  -8  14 -10    24400.13    22840.82   1060.34 o 
  -5  14 -10    38048.18    36121.10   2492.77 o 
  -2  14 -10    25791.18    25832.79   2024.75 o 
   1  14 -10    20205.98    20453.87   1819.90 o 
   4  14 -10     8847.41     9473.95   1378.34 o 
   7  14 -10     7339.13     9237.70   1419.93 o 
 -19  15 -10     9325.07    11207.51   2076.00 o 
 -16  15 -10    22261.13    22730.05   1849.65 o 
 -13  15 -10    10513.08    11338.72   1221.92 o 
 -10  15 -10    30502.91    31380.25   1681.32 o 
  -7  15 -10    37182.30    36354.91   1756.70 o 
  -4  15 -10    18806.62    17176.98   1355.71 o 
  -1  15 -10     7420.54     8427.54   1160.38 o 
   2  15 -10    15431.27    14845.67   1648.56 o 
   5  15 -10     2703.30     2974.45    741.96 o 
 -21  16 -10     4210.39     5256.40   1636.96 o 
 -18  16 -10     6187.25     5487.34   1454.75 o 
 -15  16 -10    10063.98     9524.85   1172.27 o 
 -12  16 -10    20099.19    21123.73   1405.11 o 
  -9  16 -10    24435.16    25768.38   1517.81 o 
  -6  16 -10     4122.33     4123.78    539.96 o 
  -3  16 -10    11161.92     9443.47   1220.48 o 
   0  16 -10    10107.21    11942.68   1448.69 o 
   3  16 -10     3106.72     2923.38    718.49 o 
 -20  17 -10      854.82      192.08    357.30 o 
 -17  17 -10    21411.36    22797.26   2901.21 o 
 -14  17 -10     7140.20     7774.46   1160.56 o 
 -11  17 -10    11875.24    13529.87   1133.48 o 
  -8  17 -10     7697.60     7991.31   1074.45 o 
  -5  17 -10    16082.19    13828.36   3167.99 o 
  -2  17 -10     5370.20     5235.22   1061.53 o 
   1  17 -10     6284.28     7802.45   1379.57 o 
   4  17 -10     4949.78     6394.58   1207.75 o 
 -19  18 -10     3918.36     3725.88   1172.80 o 
 -16  18 -10    12319.74    14181.96   1661.10 o 
 -13  18 -10     4984.12     4370.97   1249.86 o 
 -10  18 -10     6681.94     7379.82   1350.78 o 
  -7  18 -10    19596.29    21809.79   1776.31 o 
  -4  18 -10     8067.05     7650.49   1994.23 o 
  -1  18 -10     4785.05     4647.24    889.74 o 
   2  18 -10     7534.38     9138.84   1378.42 o 
 -18  19 -10    13657.04    16887.92   2637.51 o 
 -15  19 -10     4605.01     4961.04   1472.61 o 
 -12  19 -10     7055.33     8501.33   1263.98 o 
  -9  19 -10     6976.34     8856.83   1191.92 o 
  -6  19 -10     8590.13     9621.51   1974.82 o 
  -3  19 -10     3122.98     4463.04   1281.10 o 
   0  19 -10     4844.54     5437.45   1028.15 o 
 -17  20 -10     8419.72     9692.13   1451.81 o 
 -14  20 -10     7185.70     9322.82   2018.38 o 
 -11  20 -10     6907.23     8956.28   1306.16 o 
  -8  20 -10     9272.98    10973.95   2205.24 o 
  -5  20 -10     4414.26     5176.37   1551.18 o 
  -2  20 -10     5662.42     7537.34   1923.44 o 
 -16  21 -10     4457.65     6548.19   1780.67 o 
 -13  21 -10    11672.19    13123.94   1639.45 o 
 -10  21 -10     2771.18     4909.61   1475.44 o 
  -7  21 -10     5592.88     7614.63   1850.44 o 
  -4  21 -10     6959.96     7716.68   1953.12 o 
 -12  22 -10     1410.31     1887.09    696.03 o 
  -9  22 -10     4870.27     5859.84   1663.73 o 
   0   0  -9    50513.93    48222.40   2218.85 o 
   1   1  -9     1484.16     1728.58    211.67 o 
  -1   2  -9     6772.94     7065.09    331.33 o 
   2   2  -9    11444.93    11992.48    561.83 o 
  -3   3  -9    13516.24    13554.77    454.32 o 
   0   3  -9    22522.41    23468.56    699.96 o 
   3   3  -9      984.60      987.04    122.28 o 
  -5   4  -9    24192.47    23975.74    707.72 o 
  -2   4  -9     6372.51     6432.65    303.96 o 
   1   4  -9     1663.22     1621.77    186.09 o 
   4   4  -9     3578.92     3518.96    272.22 o 
  -7   5  -9     7312.99     7771.96    497.99 o 
  -4   5  -9     5337.26     5181.71    357.83 o 
  -1   5  -9    22065.07    22220.36    759.85 o 
   2   5  -9    21152.64    21377.36    855.72 o 
   5   5  -9     7109.22     6462.62    402.38 o 
  -9   6  -9     2043.36     1944.10    229.07 o 
  -6   6  -9    29727.23    29630.43    974.93 o 
  -3   6  -9    10611.96    10108.00    568.73 o 
   0   6  -9    16230.74    15637.79    568.77 o 
   3   6  -9     7983.35     8030.92    471.76 o 
   6   6  -9    12664.85    11675.86    565.30 o 
 -11   7  -9    10555.86     9480.81    655.06 o 
  -8   7  -9     4470.64     4940.01    437.46 o 
  -5   7  -9     7579.20     6895.70    432.58 o 
  -2   7  -9    14218.15    15353.34    756.37 o 
   1   7  -9    11916.80    11127.18    703.76 o 
   4   7  -9     1731.95     1616.02    262.01 o 
   7   7  -9     6975.85     6904.35   1347.24 o 
 -13   8  -9     5938.41     5680.63    383.98 o 
 -10   8  -9     1187.75      712.28    227.42 o 
  -7   8  -9    10122.26     9649.19    614.73 o 
  -4   8  -9      386.48      514.63    214.44 o 
  -1   8  -9    10902.78    12135.45   1043.05 o 
   2   8  -9     8122.54     6557.89    987.63 o 
   5   8  -9      906.17     1311.36    262.78 o 
   8   8  -9      458.59      671.24    335.02 o 
 -15   9  -9     3983.16     4212.06   1039.44 o 
 -12   9  -9     3245.75     2737.26    344.02 o 
  -9   9  -9      134.45      107.00     56.06 o 
  -6   9  -9     3484.59     3483.48    247.46 o 
  -3   9  -9     1723.70     1453.69    294.36 o 
   0   9  -9     1729.30     1656.06    353.83 o 
   3   9  -9     1629.23     1654.51    498.08 o 
   6   9  -9     5615.20     5852.01    952.41 o 
   9   9  -9     1848.13     1878.97    863.18 o 
 -17  10  -9      183.82     -281.07    535.06 o 
 -14  10  -9     2320.45     2568.22    728.95 o 
 -11  10  -9      252.69       98.07    522.73 o 
  -8  10  -9    11038.26     9923.97   1095.25 o 
  -5  10  -9     4259.75     4043.53    381.33 o 
  -2  10  -9     8795.10     8810.66    960.18 o 
   1  10  -9     4189.48     3567.95    598.29 o 
   4  10  -9     3919.96     4572.14    905.99 o 
   7  10  -9     7700.29     8340.02   1724.39 o 
  10  10  -9     2395.53     2535.26    946.22 o 
 -19  11  -9     1365.94     2008.70    891.85 o 
 -16  11  -9     5023.87     4630.77   1109.51 o 
 -13  11  -9     6160.60     6555.73   1288.92 o 
 -10  11  -9     5090.46     4744.03    429.27 o 
  -7  11  -9     2254.40     2693.60    306.26 o 
  -4  11  -9     5945.44     5347.21    480.01 o 
  -1  11  -9     5843.24     6409.05    842.53 o 
   2  11  -9     3748.73     4020.47    784.21 o 
   5  11  -9     2498.45     2168.83    844.77 o 
   8  11  -9     7635.61     8933.69   1890.63 o 
  11  11  -9     2256.81     1723.10    713.84 o 
 -21  12  -9     1806.73     2899.52   1075.34 o 
 -18  12  -9      173.82     -334.85    334.85 o 
 -15  12  -9    14765.49    17163.62   2221.04 o 
 -12  12  -9      141.75      -58.15    158.16 o 
  -9  12  -9     8469.67     7799.60    548.49 o 
  -6  12  -9     7918.60     7343.30    558.48 o 
  -3  12  -9     7121.44     6199.84    616.16 o 
   0  12  -9     5102.15     5502.36    833.75 o 
   3  12  -9     4124.89     3874.81    755.09 o 
   6  12  -9     1532.53      623.17    577.43 o 
   9  12  -9     1111.43     2536.49   1098.70 o 
 -20  13  -9      855.71     1030.27    805.46 o 
 -17  13  -9      909.62      868.43    525.20 o 
 -14  13  -9     5088.47     5355.47    841.59 o 
 -11  13  -9     2876.92     2723.11    372.34 o 
  -8  13  -9      634.95      908.84    182.20 o 
  -5  13  -9     6632.14     5803.75    608.05 o 
  -2  13  -9      146.48     -114.50    362.24 o 
   1  13  -9    15598.61    15775.57   1541.10 o 
   4  13  -9      503.73      121.78    132.48 o 
   7  13  -9      249.43      376.67    350.36 o 
 -22  14  -9     2526.52     3595.78   1284.09 o 
 -19  14  -9      601.78      747.22    268.88 o 
 -16  14  -9     1589.59     1868.94    514.98 o 
 -13  14  -9     4353.59     5537.58    813.83 o 
 -10  14  -9       21.35     -159.15    159.15 o 
  -7  14  -9     9167.23     8289.34   1541.14 o 
  -4  14  -9     1213.43      823.83    350.35 o 
  -1  14  -9     1264.95      409.11    417.27 o 
   2  14  -9     3273.17     2927.19    628.67 o 
   5  14  -9      768.24      626.95    470.03 o 
   8  14  -9     1914.99     2158.56    722.47 o 
 -21  15  -9      994.67     2595.01   1000.10 o 
 -18  15  -9     2837.19     2912.24   1104.90 o 
 -15  15  -9     1360.50     1513.02    523.77 o 
 -12  15  -9     5319.78     5120.17    669.68 o 
  -9  15  -9     2410.55     2017.83    331.89 o 
  -6  15  -9    14586.79    12528.57   1262.76 o 
  -3  15  -9     1155.84      497.26    210.21 o 
   0  15  -9     2665.46     2405.67    485.61 o 
   3  15  -9      352.17      641.07    389.99 o 
   6  15  -9      486.35     1630.51    632.69 o 
 -20  16  -9     2093.56     1253.85    863.51 o 
 -17  16  -9     1088.42      943.06    412.27 o 
 -14  16  -9     2412.71     2248.38    572.58 o 
 -11  16  -9     1362.67     1652.31    686.07 o 
  -8  16  -9     4584.00     4213.95    930.44 o 
  -5  16  -9      916.05      477.27    178.24 o 
  -2  16  -9      262.45      134.41    247.38 o 
   1  16  -9     2647.13     3074.11    735.20 o 
   4  16  -9      771.28      990.93    472.58 o 
 -19  17  -9      456.97     1082.93    638.81 o 
 -16  17  -9      618.10      795.72    583.14 o 
 -13  17  -9     5103.30     6726.02   1084.41 o 
 -10  17  -9     1602.19     1524.07    450.51 o 
  -7  17  -9     1652.76     1524.44    325.72 o 
  -4  17  -9      661.07     -118.05    410.89 o 
  -1  17  -9     2443.23     1672.86    423.29 o 
   2  17  -9     1312.53      760.97    617.96 o 
 -21  18  -9      383.51       -4.86    400.05 o 
 -18  18  -9     1111.91     1356.43    693.83 o 
 -15  18  -9     4281.75     5137.78    996.51 o 
 -12  18  -9      590.08     1235.45    586.05 o 
  -9  18  -9      439.31      785.09    306.67 o 
  -6  18  -9     2886.91     2886.85    683.69 o 
  -3  18  -9      507.68      372.00    212.46 o 
   0  18  -9      655.22      142.47    109.23 o 
   3  18  -9     2457.67     3101.91    847.97 o 
 -20  19  -9     1713.97     2075.42   1010.17 o 
 -17  19  -9      931.11     1850.25    591.05 o 
 -14  19  -9     2631.91     3554.70   1273.40 o 
 -11  19  -9     1617.64     1876.95    990.76 o 
  -8  19  -9     3987.22     4016.09   1213.47 o 
  -5  19  -9     1263.50     1733.39    612.59 o 
  -2  19  -9     1735.07     1567.04    843.44 o 
   1  19  -9     1223.80     1148.71    526.52 o 
 -19  20  -9     1779.13     2140.76   1121.45 o 
 -16  20  -9     1069.82     2378.70   1082.06 o 
 -13  20  -9     1159.40     1450.95    815.60 o 
 -10  20  -9     4688.60     5559.42    988.21 o 
  -7  20  -9     1490.21      805.46    698.31 o 
  -4  20  -9      713.00     1206.53    749.00 o 
  -1  20  -9      364.75      697.98    406.40 o 
 -18  21  -9     1686.04     2045.44    677.09 o 
 -15  21  -9      283.12      462.09    158.17 o 
 -12  21  -9     1352.98      761.88    812.03 o 
  -9  21  -9      487.19      669.10    699.39 o 
  -6  21  -9      505.80      863.92    766.20 o 
  -3  21  -9      305.94      505.77    517.42 o 
 -14  22  -9     1190.11      838.59    624.28 o 
 -11  22  -9     2682.92     2814.73   1145.91 o 
  -8  22  -9       17.80     -367.23    590.82 o 
  -1   1  -8     2299.13     1558.07    164.88 o 
  -3   2  -8   158090.94   162200.58   1891.40 o 
   0   2  -8    12863.94    11986.94    456.30 o 
  -5   3  -8   185673.55   180856.11   2657.45 o 
  -2   3  -8    31047.36    30690.35    579.92 o 
   1   3  -8   118846.17   119675.62   1472.62 o 
  -7   4  -8    70426.32    68244.13   1125.76 o 
  -4   4  -8   144221.70   144493.50   1793.35 o 
  -1   4  -8    35838.76    35357.20    871.80 o 
   2   4  -8    99352.30    96472.29   1328.31 o 
  -9   5  -8    36139.88    35725.50    884.75 o 
  -6   5  -8    55656.53    56004.29   1256.69 o 
  -3   5  -8   141130.92   140356.95   1549.10 o 
   0   5  -8   108755.09   109629.05   1396.32 o 
   3   5  -8    19733.77    19826.25    688.21 o 
 -11   6  -8    50348.36    49403.28   1361.34 o 
  -8   6  -8    47437.85    47938.26    989.15 o 
  -5   6  -8    75737.08    75839.00   1499.68 o 
  -2   6  -8    80343.77    83570.69   1339.16 o 
   1   6  -8    64497.89    66616.13   1362.95 o 
   4   6  -8    40153.12    38955.30   1015.86 o 
 -13   7  -8    32691.62    29953.86    928.10 o 
 -10   7  -8    36489.39    35802.09   1052.61 o 
  -7   7  -8    94684.00    96958.78   1871.16 o 
  -4   7  -8   117420.26   118581.26   1738.13 o 
  -1   7  -8   116184.98   116648.31   1873.27 o 
   2   7  -8    13246.14    13435.57    733.69 o 
   5   7  -8    49984.38    46975.79   1586.94 o 
 -15   8  -8    11069.61    11491.25   1788.44 o 
 -12   8  -8    29917.80    28257.16   1136.73 o 
  -9   8  -8    89509.95    86640.17   2595.07 o 
  -6   8  -8    32403.06    30613.27    756.53 o 
  -3   8  -8   105799.91   110733.41   1705.86 o 
   0   8  -8    91313.59    86332.68   3939.94 o 
   3   8  -8    30809.48    31343.66   1417.56 o 
   6   8  -8    17311.26    17841.84   1263.03 o 
 -17   9  -8    21042.36    22214.41   2703.69 o 
 -14   9  -8    26358.96    23761.06   1924.56 o 
 -11   9  -8    63154.04    63582.24   3592.43 o 
  -8   9  -8    29976.66    22578.78   3344.44 o 
  -5   9  -8    30292.37    30390.43    977.06 o 
  -2   9  -8   107140.81   102113.34   1962.22 o 
   1   9  -8    24618.26    25106.46   1630.91 o 
   4   9  -8     4320.86     4655.23    770.28 o 
   7   9  -8    12154.55    11789.51   1869.76 o 
 -19  10  -8    15236.89    18813.10   2627.48 o 
 -16  10  -8     7938.78     5533.07   1290.57 o 
 -13  10  -8    22792.73    23155.94   2348.27 o 
 -10  10  -8    35569.55    36517.08   1884.96 o 
  -7  10  -8    26733.05    26180.06    915.97 o 
  -4  10  -8    29612.37    29680.22   1064.38 o 
  -1  10  -8    18307.03    18411.66   1099.46 o 
   2  10  -8    27083.71    28283.40   1887.79 o 
   5  10  -8     9076.23    10841.01   1797.64 o 
   8  10  -8    29835.99    31275.13   3304.89 o 
 -21  11  -8     2535.63     1062.45    394.49 o 
 -18  11  -8    27199.59    31058.79   3276.19 o 
 -15  11  -8    24892.99    23282.28   2174.27 o 
 -12  11  -8    33672.86    33271.70   2796.59 o 
  -9  11  -8    27786.18    27334.78   2582.53 o 
  -6  11  -8    41663.70    41191.58   1321.50 o 
  -3  11  -8    50450.82    47721.06   3264.58 o 
   0  11  -8    12755.27    11953.51   1057.54 o 
   3  11  -8    30908.53    31098.74   2079.60 o 
   6  11  -8    18270.06    20683.63   2634.18 o 
   9  11  -8     7633.19     8666.25   1860.20 o 
 -23  12  -8     3604.23     2523.43   1099.05 o 
 -20  12  -8     5972.56     5496.30   1426.69 o 
 -17  12  -8    18556.84    17076.94   2383.62 o 
 -14  12  -8    23192.05    22981.73   2515.40 o 
 -11  12  -8    28426.83    30320.47   1796.47 o 
  -8  12  -8    15759.02    16444.48    821.40 o 
  -5  12  -8    10685.05    11486.26    704.52 o 
  -2  12  -8    18804.07    18570.36    920.18 o 
   1  12  -8    34855.65    34717.60   3261.21 o 
   4  12  -8     9713.64     9569.37   1229.65 o 
   7  12  -8    11495.69    12287.25   2172.94 o 
  10  12  -8     4065.27     4847.16   1456.86 o 
 -22  13  -8     1105.91     1633.25    845.56 o 
 -19  13  -8     8595.85    10793.90   1966.75 o 
 -16  13  -8    21622.55    21329.61   2559.21 o 
 -13  13  -8     5535.21     5211.99    775.47 o 
 -10  13  -8    21326.12    18945.82   2210.91 o 
  -7  13  -8     7055.55     7905.12    677.23 o 
  -4  13  -8    44437.27    43407.37   3650.85 o 
  -1  13  -8    24715.01    24629.57   1456.51 o 
   2  13  -8    23254.13    23227.14   1874.39 o 
   5  13  -8     9614.10     8298.19   1236.72 o 
   8  13  -8    10194.26    10725.58   2259.75 o 
 -21  14  -8     3659.72     4714.15   1385.59 o 
 -18  14  -8    10174.56    10684.45   1914.96 o 
 -15  14  -8    22980.37    24491.87   1821.36 o 
 -12  14  -8     4894.07     5235.75    581.73 o 
  -9  14  -8    16300.43    16733.21   1701.12 o 
  -6  14  -8    49331.04    48617.14   3319.09 o 
  -3  14  -8    40541.28    38911.58   1404.01 o 
   0  14  -8    12382.75    12287.43   1099.61 o 
   3  14  -8    11813.11    12906.59   1488.82 o 
   6  14  -8    16548.52    18068.11   1899.65 o 
 -20  15  -8     2087.77     2145.26    937.26 o 
 -17  15  -8    22575.69    28777.42   3153.69 o 
 -14  15  -8    13742.63    14295.75   1336.75 o 
 -11  15  -8    18921.21    18589.66    981.30 o 
  -8  15  -8    23518.48    22866.10   1638.50 o 
  -5  15  -8    23942.07    23751.98   1318.19 o 
  -2  15  -8    11902.65    12119.83   1048.03 o 
   1  15  -8    13834.61    12706.55   1442.60 o 
   4  15  -8    11182.31    12309.99   1526.63 o 
   7  15  -8     3414.30     3804.52    931.83 o 
 -22  16  -8     4753.19     6261.22   1668.01 o 
 -19  16  -8     3523.84     3235.81   1087.26 o 
 -16  16  -8    18041.63    17646.77   1602.73 o 
 -13  16  -8    19250.32    20713.58   1358.80 o 
 -10  16  -8    24134.69    24501.80   1314.28 o 
  -7  16  -8    26307.95    24063.83   1387.35 o 
  -4  16  -8    14759.42    13933.03   1022.79 o 
  -1  16  -8     9044.66     8869.02   1128.41 o 
   2  16  -8    12543.00    12739.73   1547.66 o 
   5  16  -8     7116.42     7051.74   1228.82 o 
 -21  17  -8     2064.71     1936.87    890.96 o 
 -18  17  -8     8275.32     9298.63   1866.48 o 
 -15  17  -8     9316.62    10101.03   1812.49 o 
 -12  17  -8    18725.80    16301.01   2578.62 o 
  -9  17  -8    18247.73    17378.96   1526.83 o 
  -6  17  -8    13574.59    12906.09   1255.17 o 
  -3  17  -8    16099.81    13100.39   1718.97 o 
   0  17  -8     8455.06     8211.46   1249.50 o 
   3  17  -8     5170.24     4448.44    954.34 o 
 -20  18  -8     3685.31     4119.49   1409.98 o 
 -17  18  -8    10064.36    10229.20   1995.85 o 
 -14  18  -8    19794.09    23568.33   2164.00 o 
 -11  18  -8     8131.79     8136.84   1985.21 o 
  -8  18  -8     8567.98     7368.42   1062.43 o 
  -5  18  -8    10371.32     9228.72   1491.68 o 
  -2  18  -8     6518.52     7137.74    915.48 o 
   1  18  -8     3587.64     3929.82    717.21 o 
 -19  19  -8     4061.22     6735.21   1777.43 o 
 -16  19  -8     7163.19     7113.45   1214.78 o 
 -13  19  -8    14918.21    15914.72   2545.35 o 
 -10  19  -8     2845.37      827.67    909.17 o 
  -7  19  -8    12109.08    12783.50   2320.51 o 
  -4  19  -8    10859.30    11903.10   3329.01 o 
  -1  19  -8     4617.85     5118.11    815.20 o 
 -18  20  -8     3526.74     3640.04    888.36 o 
 -15  20  -8     5863.13     5245.66   1508.46 o 
 -12  20  -8     8509.04     9374.28   2017.41 o 
  -9  20  -8    11063.69    13423.34   2402.94 o 
  -6  20  -8     5511.04     5003.14   1684.07 o 
  -3  20  -8     6562.99     5296.22   1748.44 o 
   0  20  -8     3611.81     3442.15    940.90 o 
 -17  21  -8     2581.89     2681.64    957.16 o 
 -14  21  -8     8938.31    12164.84   2442.31 o 
 -11  21  -8     9406.88    11537.44   2277.06 o 
  -8  21  -8     4548.60     4758.44   1432.09 o 
  -5  21  -8     3703.71     3997.53   1331.87 o 
 -16  22  -8     5930.67     7892.53   1924.77 o 
 -13  22  -8     7103.56     7842.57   1981.49 o 
 -10  22  -8    10007.43    14140.70   2649.94 o 
  -7  22  -8     1648.02     2023.07    992.25 o 
 -12  23  -8     2672.58     3687.80   1424.81 o 
   0   1  -7    39941.50    39683.95    895.35 o 
  -2   2  -7    70684.77    72835.88   1210.17 o 
   1   2  -7    21235.84    22106.51    571.63 o 
  -4   3  -7    11603.31    11706.45    438.12 o 
  -1   3  -7    34835.48    35417.04    779.02 o 
   2   3  -7      344.71      319.41     58.98 o 
  -6   4  -7     9678.52     9302.39    333.92 o 
  -3   4  -7     8592.49     8454.09    383.09 o 
   0   4  -7     7412.42     7320.02    329.09 o 
   3   4  -7     9267.93     9484.04    405.08 o 
  -8   5  -7      352.51      462.19    118.08 o 
  -5   5  -7    13095.20    13730.27    603.39 o 
  -2   5  -7     2462.26     2641.64    211.80 o 
   1   5  -7     6301.93     6297.74    343.09 o 
   4   5  -7     4998.57     5237.17    367.87 o 
 -10   6  -7     5824.75     5793.50    368.83 o 
  -7   6  -7    23492.00    23487.48   1194.66 o 
  -4   6  -7     4744.74     5017.46    367.10 o 
  -1   6  -7    13633.58    13581.54    539.92 o 
   2   6  -7    14362.97    13988.05    895.66 o 
   5   6  -7    11515.55    11939.96    930.67 o 
 -12   7  -7     2824.73     3399.69    294.33 o 
  -9   7  -7     8807.15     8605.78    788.37 o 
  -6   7  -7    11899.89    11781.44    561.84 o 
  -3   7  -7     1736.27     2147.85    192.32 o 
   0   7  -7     8070.94     8492.22    550.46 o 
   3   7  -7     5937.56     5829.40    486.82 o 
   6   7  -7     3254.93     3419.01    510.59 o 
 -14   8  -7     6591.28     5566.10    730.65 o 
 -11   8  -7     7676.03     8544.70   1282.41 o 
  -8   8  -7     4446.06     4535.06    478.47 o 
  -5   8  -7     3243.58     3339.32    243.99 o 
  -2   8  -7    16584.28    16476.75    665.82 o 
   1   8  -7    11712.32    10793.63    677.35 o 
   4   8  -7     1313.67      939.45    257.66 o 
   7   8  -7      582.39      503.20     56.35 o 
 -16   9  -7     9993.95    10313.17   1721.33 o 
 -13   9  -7     3176.76     2213.77    718.91 o 
 -10   9  -7     8366.45     8774.06   1290.54 o 
  -7   9  -7     3024.34     2108.94    564.84 o 
  -4   9  -7    39378.55    38822.64   1135.87 o 
  -1   9  -7     3511.90     3103.01    411.40 o 
   2   9  -7     2430.51     2870.13    570.39 o 
   5   9  -7     2919.96     1927.18    687.62 o 
   8   9  -7       15.62      308.13    499.84 o 
 -18  10  -7        1.40     -195.26    195.26 o 
 -15  10  -7     2420.82     1770.40    332.22 o 
 -12  10  -7      276.17     -497.68    497.68 o 
  -9  10  -7     1157.55      973.59    308.43 o 
  -6  10  -7     5304.00     4260.16    793.55 o 
  -3  10  -7     5966.36     5403.89    442.02 o 
   0  10  -7      249.32       26.64    122.55 o 
   3  10  -7     3146.24     2366.34    750.08 o 
   6  10  -7     2393.89     3712.23   1094.01 o 
   9  10  -7     1661.08     2376.18    806.52 o 
 -20  11  -7      637.42     1354.96    707.25 o 
 -17  11  -7      225.48       31.41    414.83 o 
 -14  11  -7     3004.84     4295.23   1099.02 o 
 -11  11  -7      807.29      599.67    240.37 o 
  -8  11  -7      206.49      313.58    103.09 o 
  -5  11  -7    11653.67    10982.77    656.89 o 
  -2  11  -7     3272.49     2909.55    333.62 o 
   1  11  -7     5721.03     5680.33   1062.11 o 
   4  11  -7      125.73      368.08    517.71 o 
   7  11  -7     8697.19     9561.52   1901.81 o 
  10  11  -7     2770.98     3018.61   1087.50 o 
 -22  12  -7      271.03     -223.78    223.78 o 
 -19  12  -7     2121.14     2037.68    867.80 o 
 -16  12  -7     8679.77     9702.07   1724.42 o 
 -13  12  -7     1478.25     1733.89    672.49 o 
 -10  12  -7     5054.68     5183.29    515.67 o 
  -7  12  -7     5131.59     5052.86    515.48 o 
  -4  12  -7      418.54      222.13     96.42 o 
  -1  12  -7      873.97      568.24    314.66 o 
   2  12  -7    13826.84    12852.68   1404.45 o 
   5  12  -7      568.37      333.88     70.34 o 
   8  12  -7     1709.95     2283.75    990.30 o 
  11  12  -7      513.62      433.75    449.83 o 
 -21  13  -7      129.86      134.03    451.21 o 
 -18  13  -7      843.35     1655.40    780.16 o 
 -15  13  -7     2992.89     3972.30   1064.03 o 
 -12  13  -7    11103.42    11850.46   1123.89 o 
  -9  13  -7     1589.43     1293.31    352.98 o 
  -6  13  -7     9619.76     8048.47    894.47 o 
  -3  13  -7       80.17      -55.96    108.71 o 
   0  13  -7    14486.79    14586.92   1861.43 o 
   3  13  -7      600.88      433.53    238.81 o 
   6  13  -7     1015.96     2697.49   1021.23 o 
   9  13  -7      504.90     1330.14    877.80 o 
 -23  14  -7      620.26      670.49    252.10 o 
 -20  14  -7     1882.63     1808.69    855.84 o 
 -17  14  -7     1819.74     2018.46    863.98 o 
 -14  14  -7     2978.85     2891.10    602.63 o 
 -11  14  -7     2208.24     1926.83    323.90 o 
  -8  14  -7     2743.23     2649.93    394.99 o 
  -5  14  -7     6117.48     6108.45    639.88 o 
  -2  14  -7     4784.65     3256.98    782.28 o 
   1  14  -7     3928.23     3567.82    606.46 o 
   4  14  -7     3220.31     3485.40   1216.46 o 
   7  14  -7     1417.35     1793.20    849.13 o 
 -22  15  -7     1175.80     1440.20    814.79 o 
 -19  15  -7     3991.43     5333.18   1433.73 o 
 -16  15  -7       26.74      540.34    281.32 o 
 -13  15  -7     1891.65     2158.72    498.70 o 
 -10  15  -7     1341.08     1254.65    283.23 o 
  -7  15  -7     8351.63     7467.99    930.07 o 
  -4  15  -7     2598.53     2088.36    299.85 o 
  -1  15  -7      799.27      524.44    284.23 o 
   2  15  -7      910.45      828.40    107.55 o 
   5  15  -7     2810.35     2165.50   1019.00 o 
   8  15  -7      394.14      558.81    607.80 o 
 -21  16  -7      918.58      -95.05    220.61 o 
 -18  16  -7     2092.80     1314.05    603.59 o 
 -15  16  -7      972.30      752.74    280.35 o 
 -12  16  -7     4182.17     4924.75    515.20 o 
  -9  16  -7     9697.16     7704.16   2713.87 o 
  -6  16  -7     2761.49     2602.33    445.54 o 
  -3  16  -7     3960.09     3242.96    537.07 o 
   0  16  -7      649.44      552.79    235.40 o 
   3  16  -7     2438.42     2623.84    615.43 o 
   6  16  -7     1015.02     1860.74    966.34 o 
 -20  17  -7      887.51     1595.14    858.60 o 
 -17  17  -7      155.07      437.88    544.86 o 
 -14  17  -7     2973.09     2053.91   1227.25 o 
 -11  17  -7     2422.52     2327.63    605.85 o 
  -8  17  -7     1474.48     1694.59    467.91 o 
  -5  17  -7      380.75      364.24     89.85 o 
  -2  17  -7     1151.80      805.75    422.88 o 
   1  17  -7     1076.85      681.65    415.26 o 
   4  17  -7     1780.06     2432.97    720.26 o 
 -19  18  -7      298.19     -287.75    344.73 o 
 -16  18  -7      577.66      242.59    280.32 o 
 -13  18  -7      521.38      154.12    762.23 o 
 -10  18  -7     5870.73     4689.43   1141.52 o 
  -7  18  -7     1785.98     1859.77    401.06 o 
  -4  18  -7     2220.31     1970.38    441.80 o 
  -1  18  -7     1168.68     1189.52    495.08 o 
   2  18  -7     2024.73     2031.02    665.64 o 
 -21  19  -7     2029.91     2554.63   1118.09 o 
 -18  19  -7      613.80      444.76    181.09 o 
 -15  19  -7     3759.36     4924.33   1443.37 o 
 -12  19  -7     2876.16     1368.12   1029.10 o 
  -9  19  -7      451.03      162.43    678.98 o 
  -6  19  -7      744.51      885.47    342.83 o 
  -3  19  -7     3565.86     2086.58    538.38 o 
   0  19  -7      326.92      505.92    173.37 o 
 -20  20  -7     3619.60     4873.95   1455.48 o 
 -17  20  -7     1593.31     3278.38    870.56 o 
 -14  20  -7      730.93       45.25    465.36 o 
 -11  20  -7     2710.45     3839.63   1263.43 o 
  -8  20  -7     1088.77     1418.01    495.94 o 
  -5  20  -7     3602.15     1566.26   1297.26 o 
  -2  20  -7      269.98      677.05    384.77 o 
 -19  21  -7     2773.08     4133.60    988.03 o 
 -16  21  -7      139.34       41.58    741.77 o 
 -13  21  -7      480.81     1506.05    891.95 o 
 -10  21  -7     2188.68     2345.26   1083.27 o 
  -7  21  -7      383.19     -371.94    561.81 o 
  -4  21  -7      858.32      717.70    347.43 o 
 -15  22  -7      606.18     1123.08    939.24 o 
 -12  22  -7     3471.94     4935.27   1512.32 o 
  -9  22  -7      295.28     1745.26    831.27 o 
  -6  22  -7     1252.65     1743.26   1144.19 o 
 -14  23  -7      272.67      283.28    412.42 o 
 -11  23  -7     1954.67      855.59    513.58 o 
  -8  23  -7     1346.25     1182.13    752.57 o 
   0   0  -6   362611.78   377074.09   6090.22 o 
   1   1  -6   183317.75   182091.33   1879.80 o 
  -1   2  -6     5542.54     5530.42    261.11 o 
   2   2  -6    78632.20    72488.89   1799.03 o 
  -3   3  -6   366334.22   360558.72   2309.89 o 
   0   3  -6    77744.62    79001.82    968.81 o 
   3   3  -6    73486.52    72208.51    973.10 o 
  -5   4  -6    95370.43    93232.55   1514.60 o 
  -2   4  -6    89603.24    87359.92   1075.96 o 
   1   4  -6   103181.49   102586.45   1272.24 o 
   4   4  -6   117127.72   112467.31   2083.04 o 
  -7   5  -6    38441.64    33476.59   1492.26 o 
  -4   5  -6   105245.55   103723.09   1453.46 o 
  -1   5  -6   216669.19   214915.05   1791.50 o 
   2   5  -6    59876.93    60444.82   1051.49 o 
   5   5  -6    78981.58    76472.44   1350.86 o 
  -9   6  -6    49945.62    44663.26   1256.19 o 
  -6   6  -6    45319.18    44877.74   1539.12 o 
  -3   6  -6    85608.66    88471.01   1225.01 o 
   0   6  -6   104364.68   106140.37   1491.83 o 
   3   6  -6    27794.54    28494.48   1121.32 o 
   6   6  -6    51103.37    49445.81   3359.18 o 
 -11   7  -6    39568.45    35938.62   1009.75 o 
  -8   7  -6    26138.21    25187.04   1320.62 o 
  -5   7  -6   103416.19   102563.99   2773.27 o 
  -2   7  -6   257262.03   262752.50   2006.18 o 
   1   7  -6    65570.19    64031.53   1399.07 o 
   4   7  -6    42181.73    41963.44   1490.33 o 
   7   7  -6    54169.98    54127.82   2116.09 o 
 -13   8  -6    35720.13    30581.63   2618.18 o 
 -10   8  -6    40882.72    40585.36   2717.19 o 
  -7   8  -6    31261.54    29333.98   1167.87 o 
  -4   8  -6   101001.29   101618.23   1716.77 o 
  -1   8  -6   147835.20   150711.25   1992.49 o 
   2   8  -6    52902.67    50286.75   1824.98 o 
   5   8  -6    18519.04    18814.46   1302.98 o 
   8   8  -6    23227.90    23614.54   2640.40 o 
 -15   9  -6    37343.67    39705.46   3329.59 o 
 -12   9  -6    23567.11    21836.52   2186.97 o 
  -9   9  -6    39732.44    38902.29   2581.42 o 
  -6   9  -6    53036.70    53360.48   1282.70 o 
  -3   9  -6   146078.02   149296.44   2320.87 o 
   0   9  -6    77030.34    75963.11   2156.42 o 
   3   9  -6    23020.59    22554.07   1661.50 o 
   6   9  -6     6471.71     5917.54   1296.00 o 
   9   9  -6    24050.30    29372.87   3204.34 o 
 -17  10  -6    19539.44    19176.48   2487.38 o 
 -14  10  -6    34718.11    25622.38   4657.14 o 
 -11  10  -6    66702.83    69103.23   3785.69 o 
  -8  10  -6    38872.95    38092.50   1724.60 o 
  -5  10  -6    51834.67    49936.75   1527.85 o 
  -2  10  -6    67777.56    68018.49   1567.67 o 
   1  10  -6    23591.88    23659.49   1333.42 o 
   4  10  -6     4373.72     5015.46   1114.40 o 
   7  10  -6    14273.79    15952.08   2254.92 o 
  10  10  -6     8763.31     9643.28   1970.29 o 
 -19  11  -6    10218.15    12334.14   2076.50 o 
 -16  11  -6    28474.65    31550.55   3094.92 o 
 -13  11  -6    40079.27    42389.78   3243.48 o 
 -10  11  -6    23809.85    24073.82   1464.02 o 
  -7  11  -6    44136.34    45789.99   1319.05 o 
  -4  11  -6    43689.21    43309.98   1943.32 o 
  -1  11  -6     8381.23     7881.01    536.96 o 
   2  11  -6    13577.05    12459.61   2530.24 o 
   5  11  -6    20708.17    21865.77   2613.52 o 
   8  11  -6    11606.33    13060.04   2161.78 o 
  11  11  -6    10701.18    11637.64   2267.92 o 
 -21  12  -6     6194.81     7461.90   1779.71 o 
 -18  12  -6     8925.33     8663.12   1742.39 o 
 -15  12  -6    35016.40    39596.30   3363.83 o 
 -12  12  -6    19305.65    20421.88   2202.51 o 
  -9  12  -6    47734.56    50192.19   1610.55 o 
  -6  12  -6    25031.54    24720.46   1161.38 o 
  -3  12  -6    19016.65    19541.91    908.99 o 
   0  12  -6    14243.54    13612.48   1044.41 o 
   3  12  -6    28424.10    26319.63   4214.28 o 
   6  12  -6    20660.92    20454.97   2742.75 o 
   9  12  -6     3317.41     4324.53   1404.91 o 
 -23  13  -6     6137.17     8476.66   1937.86 o 
 -20  13  -6     2214.92     2016.08    870.45 o 
 -17  13  -6    16506.78    16164.59   2303.45 o 
 -14  13  -6    16013.98    16276.18   2115.70 o 
 -11  13  -6    28225.16    28515.46   1648.07 o 
  -8  13  -6    22969.09    22132.29   1630.10 o 
  -5  13  -6    16052.62    16225.21   1317.78 o 
  -2  13  -6    23816.68    23428.74   1387.15 o 
   1  13  -6    12996.44    13366.97   1119.45 o 
   4  13  -6    25645.93    21207.20   4176.13 o 
   7  13  -6     2292.15     3364.43   1177.50 o 
  10  13  -6     4755.40     6136.22   1745.68 o 
 -22  14  -6     7729.32    10875.60   2168.32 o 
 -19  14  -6     2520.45     2224.22    937.76 o 
 -16  14  -6    21841.17    22121.90   2651.06 o 
 -13  14  -6     5897.32     6569.75    842.36 o 
 -10  14  -6    27011.53    27868.32   1153.34 o 
  -7  14  -6    25695.84    23197.74   5302.05 o 
  -4  14  -6    17774.59    17478.33    919.58 o 
  -1  14  -6    34138.92    33167.33   2377.54 o 
   2  14  -6    24833.74    23409.40   2204.23 o 
   5  14  -6    13920.02    16178.61   2522.62 o 
   8  14  -6     1870.99     1366.99    680.44 o 
 -21  15  -6     3739.08     3991.80   1360.30 o 
 -18  15  -6     7031.25     6663.82   1533.41 o 
 -15  15  -6    28587.81    29093.40   1877.97 o 
 -12  15  -6    22457.35    21680.24   1171.33 o 
  -9  15  -6     3939.35     4357.54    516.76 o 
  -6  15  -6    31441.22    31014.72   3347.54 o 
  -3  15  -6    45636.64    44034.29   1756.50 o 
   0  15  -6    14660.68    15083.11   1241.15 o 
   3  15  -6    12895.11    11919.91   2117.33 o 
   6  15  -6     6773.63     8075.57   1934.25 o 
 -23  16  -6     8329.67    10092.63   2236.04 o 
 -20  16  -6     6802.91     7574.99   1806.69 o 
 -17  16  -6     8389.04     8662.47   1721.07 o 
 -14  16  -6    26938.03    27487.04   3640.64 o 
 -11  16  -6    15465.46    15227.96   1030.67 o 
  -8  16  -6    40688.59    33678.20   2165.63 o 
  -5  16  -6    20652.58    22176.52   1299.41 o 
  -2  16  -6    21585.25    20566.43   2501.14 o 
   1  16  -6    14038.62    13436.76   1261.52 o 
   4  16  -6    11011.33    11234.23   2231.20 o 
   7  16  -6     2076.05     2030.50   1039.74 o 
 -22  17  -6     1973.20      137.57    398.55 o 
 -19  17  -6     8329.59    10436.00   2006.95 o 
 -16  17  -6     6904.23     6553.26   1522.05 o 
 -13  17  -6    14223.54    14955.35   1206.43 o 
 -10  17  -6    21497.91    21367.45   1745.48 o 
  -7  17  -6    30337.33    25991.57   2485.62 o 
  -4  17  -6     9434.00     8778.42   1117.31 o 
  -1  17  -6     9834.84     9895.13   1138.15 o 
   2  17  -6    10109.12     9283.49   1108.84 o 
   5  17  -6     4795.22     6761.77   1818.74 o 
 -21  18  -6     6784.72     7903.92   1865.66 o 
 -18  18  -6     7828.76     8150.43   1797.83 o 
 -15  18  -6     9693.24    10435.25   1510.98 o 
 -12  18  -6    13560.30    11092.26   2444.70 o 
  -9  18  -6    10807.44     9735.14   1572.09 o 
  -6  18  -6     8498.72     7195.29   2050.52 o 
  -3  18  -6     6648.11     6971.80    948.31 o 
   0  18  -6    10677.67     9698.84   1529.83 o 
   3  18  -6     3312.83     2858.89    647.52 o 
 -20  19  -6     7257.37     9012.75   1991.81 o 
 -17  19  -6     4957.17     5367.29   1444.76 o 
 -14  19  -6    13031.38    15031.20   2527.44 o 
 -11  19  -6     8116.14     7408.51   1153.62 o 
  -8  19  -6     6868.18     6144.49   1087.68 o 
  -5  19  -6    10022.61     9028.35   3731.53 o 
  -2  19  -6    11227.93    11261.19   1180.37 o 
   1  19  -6     2976.39     3310.26    696.36 o 
 -19  20  -6     4979.59     6455.08   1680.71 o 
 -16  20  -6     6905.23     7974.80   1837.86 o 
 -13  20  -6    12664.75    15214.95   2552.23 o 
 -10  20  -6    12413.55    10998.15   3156.39 o 
  -7  20  -6     6693.84     6591.38   1133.43 o 
  -4  20  -6     8972.66     9870.14   2567.24 o 
  -1  20  -6     6137.05     5252.15   1441.42 o 
 -18  21  -6     6259.95     7719.74   1321.43 o 
 -15  21  -6     6700.28     6240.47   1566.39 o 
 -12  21  -6     3923.79     5338.03   1607.32 o 
  -9  21  -6    15424.65    14621.91   4155.24 o 
  -6  21  -6     2349.30     2478.22    717.51 o 
  -3  21  -6     4569.70     3599.10   1711.86 o 
 -17  22  -6     5052.20     8555.44   2050.57 o 
 -14  22  -6     3693.15     3830.86   1354.39 o 
 -11  22  -6    14403.76    17556.52   2904.83 o 
  -8  22  -6     3171.39     5040.82   1574.88 o 
  -5  22  -6     3186.18     2450.76   1495.17 o 
 -16  23  -6     6238.89     7490.30   1964.20 o 
 -13  23  -6     4306.07     5148.91   1602.99 o 
 -10  23  -6     7559.68    12131.25   2401.78 o 
  -7  23  -6     3682.68     6265.92   1855.13 o 
  -1   1  -5     1298.75     1661.57    430.66 o 
  -3   2  -5     4782.34     4810.19    238.97 o 
   0   2  -5    66529.72    67975.85    924.77 o 
  -5   3  -5    34238.14    34703.07    751.66 o 
  -2   3  -5    53276.24    53332.39    810.70 o 
   1   3  -5      768.16      889.20    102.25 o 
  -7   4  -5    12029.84    12019.52    491.81 o 
  -4   4  -5     8493.77     8464.97    420.58 o 
  -1   4  -5    36219.45    37648.11    914.26 o 
   2   4  -5     7310.12     7090.74    343.65 o 
  -9   5  -5     3912.12     3897.72    307.32 o 
  -6   5  -5       22.85      -75.24     88.63 o 
  -3   5  -5     2811.70     2938.78    167.97 o 
   0   5  -5     6656.63     7023.73    343.52 o 
   3   5  -5     1672.99     1931.27    283.19 o 
 -11   6  -5    11709.84    10631.53    975.07 o 
  -8   6  -5     1378.56     1824.83    349.27 o 
  -5   6  -5      319.04      235.23     80.35 o 
  -2   6  -5     3596.51     3907.08    223.15 o 
   1   6  -5     4417.46     4526.40    427.30 o 
   4   6  -5     2406.63     2795.95    361.35 o 
 -13   7  -5    11448.49    11815.91    927.89 o 
 -10   7  -5     1418.83     1153.62    195.45 o 
  -7   7  -5    11649.91    11837.33    873.86 o 
  -4   7  -5     1170.95     1225.60    129.15 o 
  -1   7  -5    34936.05    36243.94    872.29 o 
   2   7  -5    21228.29    21781.93   1305.81 o 
   5   7  -5      356.42      428.09    200.72 o 
 -15   8  -5    14338.54    14795.88   1131.68 o 
 -12   8  -5     1566.35     1649.31    282.58 o 
  -9   8  -5     6156.17     5482.03    967.77 o 
  -6   8  -5     7952.37     7369.01    448.48 o 
  -3   8  -5     5699.02     5663.99    343.27 o 
   0   8  -5     3172.79     3835.21    338.03 o 
   3   8  -5    14471.52    14191.02   1105.66 o 
   6   8  -5      619.88      647.47    228.97 o 
 -17   9  -5      656.11      532.89    303.41 o 
 -14   9  -5     6699.28     5420.69   1202.20 o 
 -11   9  -5     5969.61     5285.11   1033.61 o 
  -8   9  -5     7172.08     7585.63    765.12 o 
  -5   9  -5    19423.14    18297.08    875.03 o 
  -2   9  -5     6407.92     6723.53    455.95 o 
   1   9  -5    15742.61    15164.06   1547.58 o 
   4   9  -5     7152.43     6880.63    940.94 o 
   7   9  -5     2444.34     1679.39    708.44 o 
 -19  10  -5     2753.22     3059.30   1075.85 o 
 -16  10  -5     7542.66     5640.80   1211.68 o 
 -13  10  -5     2788.50     2523.04    439.33 o 
 -10  10  -5     4164.41     4131.08    936.85 o 
  -7  10  -5     1101.47     1134.93    209.04 o 
  -4  10  -5     6484.30     7506.82    755.42 o 
  -1  10  -5    20602.58    20057.69   1106.69 o 
   2  10  -5     2432.35     2356.80    543.24 o 
   5  10  -5     2328.78     2216.16    758.20 o 
   8  10  -5     1983.37     2276.16    914.33 o 
 -21  11  -5       51.07      354.18    428.74 o 
 -18  11  -5     1478.54     2246.26    831.74 o 
 -15  11  -5     1153.73      410.23    278.32 o 
 -12  11  -5      119.47      199.52     73.31 o 
  -9  11  -5      914.87      766.69    207.36 o 
  -6  11  -5     4561.71     3978.51    780.30 o 
  -3  11  -5     5397.98     4508.18    948.43 o 
   0  11  -5     1453.16     1318.33    361.68 o 
   3  11  -5     1797.87     2715.25    607.74 o 
   6  11  -5     2918.78     3994.08   1080.19 o 
   9  11  -5     4179.54     7405.97   1666.12 o 
 -23  12  -5     1109.21      277.59    347.99 o 
 -20  12  -5      510.40      313.74    404.90 o 
 -17  12  -5      995.08      579.49    235.00 o 
 -14  12  -5     1949.72     1651.75    613.89 o 
 -11  12  -5     7466.23     8143.20    855.76 o 
  -8  12  -5       65.19      165.29    112.77 o 
  -5  12  -5     6591.08     7024.54    827.51 o 
  -2  12  -5     4343.44     4548.26    411.81 o 
   1  12  -5     7963.52     8385.95   1081.95 o 
   4  12  -5     3023.39     2466.91   1127.05 o 
   7  12  -5     1732.45     2197.22    934.82 o 
  10  12  -5     2640.46     4095.66   1272.33 o 
 -22  13  -5       76.79      545.19    785.46 o 
 -19  13  -5      110.57     -594.22    596.91 o 
 -16  13  -5     5367.11     6125.02   1360.33 o 
 -13  13  -5     9860.28    11414.68   1754.12 o 
 -10  13  -5      501.40      557.86    183.81 o 
  -7  13  -5     3418.63     2988.20    631.88 o 
  -4  13  -5      363.55      266.94     92.94 o 
  -1  13  -5     2517.65     2383.08    588.36 o 
   2  13  -5     4024.89     3062.92    629.43 o 
   5  13  -5     2146.83     2654.55    706.52 o 
   8  13  -5      161.74     -750.17    760.42 o 
 -21  14  -5      147.18      572.44    512.30 o 
 -18  14  -5      412.49       72.35    300.26 o 
 -15  14  -5     4728.02     5499.79   1242.26 o 
 -12  14  -5     4039.06     4254.04    615.87 o 
  -9  14  -5     4522.66     4250.05    493.25 o 
  -6  14  -5     3967.27     3469.34    629.60 o 
  -3  14  -5     2346.34     2357.30    312.89 o 
   0  14  -5     1478.61      857.93    324.91 o 
   3  14  -5     6553.01     5318.98   1341.45 o 
   6  14  -5      362.05      959.92    626.40 o 
   9  14  -5      505.87      158.00    350.99 o 
 -23  15  -5     1680.74     3003.36   1201.67 o 
 -20  15  -5     1847.56     2525.31   1003.21 o 
 -17  15  -5     1979.73     2667.31    946.13 o 
 -14  15  -5     1855.92     2226.13    474.48 o 
 -11  15  -5     2479.25     2006.36    314.57 o 
  -8  15  -5      608.77      408.00    287.31 o 
  -5  15  -5     1191.51     1649.75    344.56 o 
  -2  15  -5     5885.96     4862.18    452.20 o 
   1  15  -5     1197.39      353.06    180.66 o 
   4  15  -5     2850.28     1879.03   1142.28 o 
   7  15  -5       67.57      438.05    201.59 o 
 -22  16  -5     2192.52     3233.64   1169.47 o 
 -19  16  -5     6765.63     7244.49   1663.86 o 
 -16  16  -5     3042.49     4202.31   1294.60 o 
 -13  16  -5     2164.88     2317.12    453.36 o 
 -10  16  -5     4224.69     3718.26    726.00 o 
  -7  16  -5     1640.28     1066.73    378.73 o 
  -4  16  -5     5185.72     4681.04    605.33 o 
  -1  16  -5      195.12      124.26    120.87 o 
   2  16  -5      704.51      845.72    431.37 o 
   5  16  -5      791.56     1048.51    165.06 o 
 -21  17  -5      757.65     2224.46    917.12 o 
 -18  17  -5     1400.30     1219.30    657.21 o 
 -15  17  -5       82.39       24.10    220.62 o 
 -12  17  -5      793.47     1207.73    546.30 o 
  -9  17  -5     6359.12     5049.72    870.85 o 
  -6  17  -5     1503.21     1199.09    541.29 o 
  -3  17  -5     2076.64     1287.52    305.29 o 
   0  17  -5      237.54      502.98    197.89 o 
   3  17  -5     3821.67     3351.47    871.09 o 
 -20  18  -5     1757.03     1685.21    895.19 o 
 -17  18  -5      842.51      732.51    591.56 o 
 -14  18  -5     1390.29     1392.26    436.73 o 
 -11  18  -5     3316.50     3556.93    929.71 o 
  -8  18  -5      596.89      941.63    511.73 o 
  -5  18  -5     1071.94     1349.08    341.17 o 
  -2  18  -5       29.77       21.85    266.16 o 
   1  18  -5     1758.44     2327.80    607.59 o 
   4  18  -5      889.02     1088.63    642.52 o 
 -19  19  -5     1333.61     1782.40    952.39 o 
 -16  19  -5      416.11      363.65    202.44 o 
 -13  19  -5     3062.24     3846.53    795.54 o 
 -10  19  -5     3817.97     2443.69    855.31 o 
  -7  19  -5      820.13      386.17    488.48 o 
  -4  19  -5     2065.90     2178.13    927.50 o 
  -1  19  -5     2176.72     1236.75    544.40 o 
   2  19  -5     1090.17      918.58    534.57 o 
 -21  20  -5     1657.01     1915.78    924.95 o 
 -18  20  -5     3314.76     3245.59   1170.04 o 
 -15  20  -5      660.74     1093.39    633.40 o 
 -12  20  -5     4604.42     3320.74   1213.69 o 
  -9  20  -5      271.57      549.47    312.14 o 
  -6  20  -5     1126.79      708.78    338.25 o 
  -3  20  -5      551.95      477.56    434.69 o 
   0  20  -5     1608.38     1031.11    781.05 o 
 -20  21  -5     1678.35     3277.25   1287.63 o 
 -17  21  -5     1472.11      338.74    470.03 o 
 -14  21  -5      942.97      606.10    603.56 o 
 -11  21  -5     1320.76     1330.02    465.28 o 
  -8  21  -5     1063.99      583.25   1031.82 o 
  -5  21  -5     1810.07     1539.32    795.00 o 
  -2  21  -5     1344.50     1392.97    685.70 o 
 -16  22  -5      737.59      877.24    263.01 o 
 -13  22  -5      104.69      119.04    341.02 o 
 -10  22  -5      959.97      924.02    429.97 o 
  -7  22  -5      572.55      719.26    498.72 o 
  -4  22  -5       78.73     -273.45    273.45 o 
 -15  23  -5      507.72      711.63    457.76 o 
 -12  23  -5      226.25      330.95    333.61 o 
  -9  23  -5     1417.33      761.84    909.50 o 
   0   1  -4    98375.06    99182.22    906.67 o 
  -2   2  -4   120727.87   120874.27   1020.54 o 
   1   2  -4   209283.44   212885.89   2202.35 o 
  -4   3  -4    77519.63    76895.37   1345.83 o 
  -1   3  -4   366070.03   365926.09   1972.83 o 
   2   3  -4    13488.75    13525.71    401.41 o 
  -6   4  -4    32015.90    30244.46    722.09 o 
  -3   4  -4    41468.17    42026.58    804.17 o 
   0   4  -4   280719.41   283687.59   3014.09 o 
   3   4  -4     7817.31     6763.97    303.11 o 
  -8   5  -4    60932.43    59432.54   1205.69 o 
  -5   5  -4    68388.29    67531.70   1490.84 o 
  -2   5  -4   239681.58   246642.67   3516.56 o 
   1   5  -4    94482.60    92816.05   1419.68 o 
   4   5  -4    37575.56    36352.14   1454.17 o 
 -10   6  -4   107842.62    97863.81   6522.61 o 
  -7   6  -4    75580.29    77300.15   1826.35 o 
  -4   6  -4    23004.73    22497.88    599.94 o 
  -1   6  -4   299272.25   309486.59   3303.31 o 
   2   6  -4    50544.58    49639.95   1319.55 o 
   5   6  -4    26994.41    28930.31   1444.81 o 
 -12   7  -4    51526.29    51424.09   3315.52 o 
  -9   7  -4    65219.30    65128.96   2237.64 o 
  -6   7  -4    22681.26    21452.73    736.12 o 
  -3   7  -4   179765.75   179207.95   1839.45 o 
   0   7  -4    60627.00    61298.03   1044.93 o 
   3   7  -4    34701.34    35708.53   1230.65 o 
   6   7  -4    27939.62    27957.85   1549.83 o 
 -14   8  -4    36060.83    35483.18   2971.57 o 
 -11   8  -4    46595.50    47135.70   3047.22 o 
  -8   8  -4    34503.64    33850.79   1584.14 o 
  -5   8  -4    57512.21    56186.78   1123.20 o 
  -2   8  -4   178904.95   189276.41   2219.15 o 
   1   8  -4   119460.09   122874.39   2635.88 o 
   4   8  -4    54135.89    53118.89   2436.60 o 
   7   8  -4    29065.52    30007.24   2896.59 o 
 -16   9  -4    44853.79    47699.19   3762.85 o 
 -13   9  -4    14645.82    13687.08   1821.76 o 
 -10   9  -4    72245.80    50302.66  11733.33 o 
  -7   9  -4    68115.59    68439.31   2041.10 o 
  -4   9  -4   121159.48   125123.59   2244.38 o 
  -1   9  -4    33810.46    36408.57   1028.28 o 
   2   9  -4    92530.21    90163.27   6989.22 o 
   5   9  -4    20138.43    18838.15   2771.63 o 
   8   9  -4     5133.15     5445.51   1310.05 o 
 -18  10  -4    16140.98    15482.10   2302.09 o 
 -15  10  -4    31748.78    14385.04   1231.56 o 
 -12  10  -4    25837.97    21876.38   2239.35 o 
  -9  10  -4   115069.75   115513.21   2866.62 o 
  -6  10  -4    47346.48    47257.59   1415.01 o 
  -3  10  -4    49302.64    48571.46   1547.05 o 
   0  10  -4    79234.23    78885.83   2893.90 o 
   3  10  -4    46579.33    42367.85   4209.51 o 
   6  10  -4    16034.99    15019.43   1913.30 o 
   9  10  -4     7049.15     7371.59   1591.74 o 
 -20  11  -4     4171.48     2596.42   1399.56 o 
 -17  11  -4    22352.94    21650.63   2642.21 o 
 -14  11  -4    42336.48    35380.26   3725.51 o 
 -11  11  -4    30070.02    20943.99   4121.19 o 
  -8  11  -4    50359.57    49572.85   1796.92 o 
  -5  11  -4   115030.65   112519.01   6910.93 o 
  -2  11  -4    59145.28    55937.90   3235.06 o 
   1  11  -4    30117.63    31714.55   2000.10 o 
   4  11  -4    21019.69    19837.29   2985.24 o 
   7  11  -4    16514.37    19678.34   2594.64 o 
  10  11  -4     7502.17     8453.82   1867.80 o 
 -22  12  -4    11796.04    13207.21   2415.15 o 
 -19  12  -4     8178.61     8945.36   1790.67 o 
 -16  12  -4    39245.66    39995.11   3461.95 o 
 -13  12  -4    53687.33    42166.41   9792.48 o 
 -10  12  -4    44737.73    41583.52   1804.62 o 
  -7  12  -4    36769.06    38157.89   1346.14 o 
  -4  12  -4    36924.40    37110.28   1446.06 o 
  -1  12  -4    18743.69    18113.13    792.25 o 
   2  12  -4     9861.38     9633.48   1194.57 o 
   5  12  -4    26411.89    26985.69   5465.94 o 
   8  12  -4     3869.85     5103.20   1426.27 o 
  11  12  -4     5568.09     6067.30   1686.12 o 
 -21  13  -4     5516.34     6911.32   1660.41 o 
 -18  13  -4    10435.55    11463.00   2052.49 o 
 -15  13  -4    49123.77    51840.06   3907.73 o 
 -12  13  -4    22685.84    17769.32   1739.16 o 
  -9  13  -4    30228.03    30314.41   1118.05 o 
  -6  13  -4    63623.80    61220.14   7143.65 o 
  -3  13  -4     5940.52     6948.51    686.09 o 
   0  13  -4     9508.13     8777.58   1151.75 o 
   3  13  -4    25224.56    25036.37   4368.46 o 
   6  13  -4    14002.34    13238.39   2728.86 o 
   9  13  -4     2014.39     1202.77    703.28 o 
 -23  14  -4     6909.29    10250.54   2162.78 o 
 -20  14  -4     8886.26     8713.79   1857.24 o 
 -17  14  -4     7440.44     7043.29   1484.25 o 
 -14  14  -4    24276.88    26567.50   2764.03 o 
 -11  14  -4    21320.66    20491.72    851.87 o 
  -8  14  -4    12502.93    12425.22   1185.84 o 
  -5  14  -4     6676.78     7047.65    662.72 o 
  -2  14  -4     7916.15     8247.68    584.36 o 
   1  14  -4    21300.96    20658.48   4346.00 o 
   4  14  -4    10162.08     9853.80   1396.54 o 
   7  14  -4     4985.30     5264.14   1463.51 o 
 -22  15  -4     5298.83     6103.51   1590.12 o 
 -19  15  -4    10297.36    12714.31   2195.44 o 
 -16  15  -4     4694.05     3879.91   1154.31 o 
 -13  15  -4    15070.59    15074.55   1162.91 o 
 -10  15  -4     4368.36     3760.40    445.20 o 
  -7  15  -4    15562.58    16358.03   2003.57 o 
  -4  15  -4     8906.54     8686.67    787.96 o 
  -1  15  -4    45349.91    43520.77   3336.63 o 
   2  15  -4    11731.91    12140.83   1530.78 o 
   5  15  -4    11044.43    11006.32   3299.33 o 
   8  15  -4     7371.08     9009.05   2072.78 o 
 -21  16  -4     3911.43     4001.37   1268.03 o 
 -18  16  -4     3832.08     3736.54   1217.07 o 
 -15  16  -4    15337.35    17079.00   2421.49 o 
 -12  16  -4    46608.04    46350.76   2236.99 o 
  -9  16  -4    25535.84    23053.01   4216.34 o 
  -6  16  -4    18963.35    15896.01   1571.92 o 
  -3  16  -4    27750.75    27408.63   1282.20 o 
   0  16  -4    21968.85    20099.06   3357.83 o 
   3  16  -4     8117.89     8034.49   1861.65 o 
   6  16  -4     7534.10     7267.69   2081.85 o 
 -23  17  -4     3459.65     4426.14   1475.88 o 
 -20  17  -4    12387.32    14871.36   2510.67 o 
 -17  17  -4     6717.83     7984.48   1734.52 o 
 -14  17  -4    17345.78    17908.51   2403.77 o 
 -11  17  -4    22271.69    20705.96   2249.42 o 
  -8  17  -4    44108.17    39417.42   4816.80 o 
  -5  17  -4    21760.44    22041.28   1344.90 o 
  -2  17  -4    12886.10    12052.00   1112.27 o 
   1  17  -4    10520.09     8787.18   3077.35 o 
   4  17  -4     7348.30     6258.88   2983.58 o 
 -22  18  -4     6188.46     6332.61   1702.73 o 
 -19  18  -4     5030.02     7852.89   1814.41 o 
 -16  18  -4     7464.50     8677.85   1841.51 o 
 -13  18  -4    10816.80     9726.34   2091.47 o 
 -10  18  -4    37429.58    30301.42   2528.03 o 
  -7  18  -4    12123.47    12970.60   1567.78 o 
  -4  18  -4     6977.99     6266.34    761.82 o 
  -1  18  -4     9723.96     9884.45   1809.27 o 
   2  18  -4     6285.98     5891.38   1196.06 o 
 -21  19  -4     6659.16     9340.40   2024.41 o 
 -18  19  -4     4320.13     3873.01   1268.27 o 
 -15  19  -4    13885.05    11774.21   2163.91 o 
 -12  19  -4    15491.08    17213.16   1940.06 o 
  -9  19  -4    13955.16    15126.32   2340.54 o 
  -6  19  -4     4193.93     4420.51    868.31 o 
  -3  19  -4    12008.38    11489.51   4324.80 o 
   0  19  -4     7654.68     7085.32    977.13 o 
   3  19  -4     1587.07     1496.27    577.96 o 
 -20  20  -4     3620.36     4109.21   1394.71 o 
 -17  20  -4     8547.45     9991.69   1475.34 o 
 -14  20  -4    12672.16    14402.34   1547.06 o 
 -11  20  -4    12152.02     9387.31   1414.68 o 
  -8  20  -4     5026.80     3686.24   1683.39 o 
  -5  20  -4     8109.79     7790.23   2726.87 o 
  -2  20  -4    12735.19    12067.76   3006.23 o 
   1  20  -4     4197.40     3661.32   1439.90 o 
 -19  21  -4     6890.19     6677.94   1220.91 o 
 -16  21  -4     7997.12    10775.25   2232.74 o 
 -13  21  -4      927.76      565.59    862.69 o 
 -10  21  -4    10779.79     9513.98   3340.87 o 
  -7  21  -4     6162.52     6392.42   2374.59 o 
  -4  21  -4     8236.87     6537.88   2343.81 o 
  -1  21  -4     4919.95     3737.85   1008.02 o 
 -18  22  -4     5244.36     7430.31   1848.88 o 
 -15  22  -4     3099.78     3479.57   1266.14 o 
 -12  22  -4     6015.03     4912.27   2203.32 o 
  -9  22  -4    10033.51     9705.17   2002.86 o 
  -6  22  -4     9045.22     8473.13   2684.18 o 
  -3  22  -4     2551.54     1934.37   1190.50 o 
 -17  23  -4     2465.82     2658.36   1052.13 o 
 -14  23  -4     5065.12     5033.60   1635.08 o 
 -11  23  -4     7837.75     8480.15   1953.95 o 
  -8  23  -4    10726.00    10964.17   4046.94 o 
   1   1  -3     1004.31     1074.29    187.41 o 
  -1   2  -3      743.68      563.23    192.82 o 
   2   2  -3    15780.95    14937.18    434.01 o 
  -3   3  -3    36010.59    35524.20    837.30 o 
   0   3  -3   111012.34   113373.74   1100.18 o 
   3   3  -3     2651.27     2546.03    210.36 o 
  -5   4  -3     1898.21     1559.28    209.93 o 
  -2   4  -3    79624.10    80768.80    976.13 o 
   1   4  -3     4146.84     4193.13    386.49 o 
   4   4  -3     8730.28     8404.53    624.54 o 
  -7   5  -3     7668.48     7929.64    560.46 o 
  -4   5  -3    35899.52    38891.97    829.96 o 
  -1   5  -3    36038.90    36612.24    736.37 o 
   2   5  -3     1670.32     1201.72    188.61 o 
   5   5  -3     7964.04     8265.58   1145.04 o 
  -9   6  -3     4985.14     4636.49    582.27 o 
  -6   6  -3     2241.32     2166.33    258.57 o 
  -3   6  -3    87131.45    84287.94   2656.14 o 
   0   6  -3     8084.82     8379.07    352.46 o 
   3   6  -3     4189.17     4366.26    468.39 o 
   6   6  -3      786.71      129.85    242.82 o 
 -11   7  -3     1084.00      909.99    397.10 o 
  -8   7  -3     9375.85     9547.71    828.06 o 
  -5   7  -3     7457.46     7095.20    316.22 o 
  -2   7  -3     3263.74     3175.76    284.36 o 
   1   7  -3     1544.13     1507.30    230.80 o 
   4   7  -3     3005.58     2914.01    499.09 o 
   7   7  -3     3573.54     4316.48   1068.12 o 
 -13   8  -3     2376.65     1965.13    611.31 o 
 -10   8  -3    18438.45    19592.09   1861.13 o 
  -7   8  -3     1223.05      876.27    187.19 o 
  -4   8  -3    34888.19    35347.81    840.43 o 
  -1   8  -3    28074.64    29173.59   1055.98 o 
   2   8  -3    12004.29    13109.69    890.63 o 
   5   8  -3     2208.08     2087.81    524.89 o 
   8   8  -3     1103.42      381.91    208.62 o 
 -15   9  -3     8535.31    10080.96   1604.26 o 
 -12   9  -3     9054.83     9850.45   1483.30 o 
  -9   9  -3      111.24       74.55    205.28 o 
  -6   9  -3       14.77       78.15     74.89 o 
  -3   9  -3    17235.58    18324.29    876.94 o 
   0   9  -3      803.99      628.81    116.52 o 
   3   9  -3    14351.63    13724.95   2310.37 o 
   6   9  -3     6066.95     5396.04    905.48 o 
   9   9  -3     1592.02     2102.94    877.18 o 
 -17  10  -3     5239.00     5942.01   1399.31 o 
 -14  10  -3      224.37     -150.17    371.90 o 
 -11  10  -3    10340.98     9555.24    645.87 o 
  -8  10  -3     6034.12     6276.53    420.29 o 
  -5  10  -3    40645.10    43964.79   1857.28 o 
  -2  10  -3     6156.82     6083.74    543.62 o 
   1  10  -3      905.74     1084.33    368.13 o 
   4  10  -3     8537.35     6999.66   1614.89 o 
   7  10  -3     3918.06     4263.77   1186.12 o 
  10  10  -3      141.58      122.14    453.28 o 
 -19  11  -3     2396.38     1014.60    681.35 o 
 -16  11  -3     4916.36     5155.72   1187.86 o 
 -13  11  -3     4940.37     4758.63    514.09 o 
 -10  11  -3     1230.30     1139.39    222.55 o 
  -7  11  -3      841.67      845.19    141.43 o 
  -4  11  -3     5999.91     5943.23    536.63 o 
  -1  11  -3    10671.06     9982.08   1076.28 o 
   2  11  -3     1970.49     2111.59    480.20 o 
   5  11  -3      592.45      728.97    442.16 o 
   8  11  -3     1130.71      946.14    558.87 o 
  11  11  -3     2911.72     5068.75   1521.51 o 
 -21  12  -3      630.80      791.49    388.32 o 
 -18  12  -3     4253.76     4422.26   1370.82 o 
 -15  12  -3      857.59      819.84    243.16 o 
 -12  12  -3     1022.68      816.47    322.29 o 
  -9  12  -3     2127.70     2311.62    266.42 o 
  -6  12  -3    10079.05    10815.05    744.81 o 
  -3  12  -3      374.11      533.87     91.74 o 
   0  12  -3      814.42      244.01    320.05 o 
   3  12  -3     2256.95     1710.32    563.20 o 
   6  12  -3     2787.08     3284.47    782.05 o 
   9  12  -3      989.07      406.62    325.14 o 
  12  12  -3     2409.15     5339.31   1598.38 o 
 -23  13  -3     1158.84     1686.79    789.22 o 
 -20  13  -3       31.31     -278.44    488.84 o 
 -17  13  -3     1191.97     1773.58    909.40 o 
 -14  13  -3     2442.06     1865.27    331.90 o 
 -11  13  -3     4829.33     5259.24    439.74 o 
  -8  13  -3      158.68       25.84    111.24 o 
  -5  13  -3     4452.88     5061.49    521.04 o 
  -2  13  -3     2361.87     2552.90    442.12 o 
   1  13  -3    12286.95    10407.85   1686.07 o 
   4  13  -3    11117.91    11038.53   1415.14 o 
   7  13  -3     1252.09      229.89    384.88 o 
  10  13  -3     1228.21     2687.26   1103.90 o 
 -22  14  -3      527.11     1448.96    779.04 o 
 -19  14  -3      247.18      540.48    604.67 o 
 -16  14  -3       26.73     -477.93    479.35 o 
 -13  14  -3     8101.79     8211.14    582.56 o 
 -10  14  -3     8972.26     8901.30    541.60 o 
  -7  14  -3     1572.54     1387.49    399.96 o 
  -4  14  -3       27.72      -39.68    259.40 o 
  -1  14  -3      370.01      504.26    335.51 o 
   2  14  -3     7585.59     5674.19   1663.78 o 
   5  14  -3     5039.79     5643.59   1083.02 o 
   8  14  -3      794.62       99.90    202.90 o 
 -21  15  -3     1269.22      943.25    683.98 o 
 -18  15  -3     1346.34     1979.80    880.27 o 
 -15  15  -3     1581.75     1520.12    567.49 o 
 -12  15  -3     1792.59     1440.24    230.95 o 
  -9  15  -3    10891.08    11436.36    844.35 o 
  -6  15  -3     2101.64     1979.77    457.73 o 
  -3  15  -3     4404.97     3795.19    539.30 o 
   0  15  -3     1480.45     1558.70    598.85 o 
   3  15  -3     2176.99     2291.33    691.13 o 
   6  15  -3     1776.79     1727.21    880.52 o 
 -23  16  -3      371.95      454.17    387.61 o 
 -20  16  -3     5921.36     4982.60   1612.14 o 
 -17  16  -3      353.63      693.53    648.70 o 
 -14  16  -3     2437.26     3564.20   1052.47 o 
 -11  16  -3     2331.61     2648.65    498.75 o 
  -8  16  -3     2151.84      719.65    964.43 o 
  -5  16  -3      108.82      -94.20     94.20 o 
  -2  16  -3     2754.24     2290.96    428.23 o 
   1  16  -3     1134.74      468.81   1505.71 o 
   4  16  -3     1130.53     1005.63    516.50 o 
   7  16  -3     1196.00     2166.24   1143.45 o 
 -22  17  -3     1255.54     1419.04    683.64 o 
 -19  17  -3     6312.67     7264.13   1753.79 o 
 -16  17  -3     7005.22     7731.98   1655.44 o 
 -13  17  -3      280.17      -92.28    273.78 o 
 -10  17  -3     2137.31     1887.26    448.06 o 
  -7  17  -3     1063.16      212.79    200.01 o 
  -4  17  -3     7296.65     7378.56    776.48 o 
  -1  17  -3       90.70      436.66    215.91 o 
   2  17  -3       94.61     -113.15    846.02 o 
   5  17  -3      786.00      935.59    472.18 o 
 -21  18  -3      414.01      919.82    707.41 o 
 -18  18  -3      880.45      809.09    568.64 o 
 -15  18  -3      817.25      327.63    431.90 o 
 -12  18  -3      417.92      439.57    205.26 o 
  -9  18  -3     1944.68      963.59    502.66 o 
  -6  18  -3      388.53      213.46     89.34 o 
  -3  18  -3      720.68      955.54    283.92 o 
   0  18  -3     1139.94     1304.64    789.59 o 
   3  18  -3     1808.05     1443.64    690.01 o 
 -20  19  -3       18.56     -164.44    452.34 o 
 -17  19  -3     1888.01     1671.04    781.75 o 
 -14  19  -3      695.29     1206.02    478.21 o 
 -11  19  -3     3433.80     3527.01   1076.29 o 
  -8  19  -3      378.18      782.00    391.41 o 
  -5  19  -3      844.44      315.39    206.51 o 
  -2  19  -3      152.97      -39.07    375.68 o 
   1  19  -3     1059.03     1177.34    486.73 o 
 -19  20  -3      859.10     1675.47    854.36 o 
 -16  20  -3      241.31      263.21    638.37 o 
 -13  20  -3     1161.56     1338.72   1183.59 o 
 -10  20  -3     7089.00     5141.88   1630.43 o 
  -7  20  -3       68.93     -269.20    269.20 o 
  -4  20  -3      253.51      244.65    232.76 o 
  -1  20  -3     5218.76     5844.05   1342.22 o 
 -18  21  -3     3828.41     5608.03   1125.02 o 
 -15  21  -3     3385.82     5040.03    991.89 o 
 -12  21  -3      510.24      204.59   1269.87 o 
  -9  21  -3     2104.00     2517.34    705.86 o 
  -6  21  -3     1300.74     1733.35    569.14 o 
  -3  21  -3     1210.95     1211.26    628.89 o 
 -17  22  -3     4245.19     4373.98   1405.15 o 
 -14  22  -3      748.44     1622.24    664.88 o 
 -11  22  -3      988.33      696.81    375.04 o 
  -8  22  -3     3151.96     1672.01   2045.42 o 
  -5  22  -3      274.27      461.68    674.25 o 
 -16  23  -3     1135.03     1826.12    772.81 o 
 -13  23  -3      343.98     -176.75    243.27 o 
 -10  23  -3     1190.69     1612.06    614.07 o 
  -7  23  -3      856.90      924.01    387.33 o 
 -12  24  -3       17.44      886.64    768.77 o 
  -3   2  -2     6036.41     5690.84    406.42 o 
  -5   3  -2    53744.39    53310.57   1207.94 o 
  -2   3  -2    97652.29   101343.62   1211.99 o 
   1   3  -2   197560.17   204068.16   5133.80 o 
  -7   4  -2    18200.50    17219.51    814.82 o 
  -4   4  -2    76161.93    75879.80   2283.14 o 
  -1   4  -2   984467.31  1037967.13  32019.44 o 
   2   4  -2   176101.59   174571.45   2110.75 o 
  -9   5  -2    25008.37    24821.77   1348.02 o 
  -6   5  -2    44860.96    40222.37   1200.53 o 
  -3   5  -2   217737.23   217807.89   1534.79 o 
   0   5  -2   162523.28   165326.39   1813.25 o 
   3   5  -2    82696.90    79726.39   1649.08 o 
 -11   6  -2    20209.98    19820.24   1971.21 o 
  -8   6  -2    60912.61    61659.96   1668.20 o 
  -5   6  -2    96093.28    92963.48   1741.80 o 
  -2   6  -2   143738.34   142586.86   1504.42 o 
   1   6  -2   124068.16   119229.97   2005.79 o 
   4   6  -2    85130.52    83626.46   2149.92 o 
 -13   7  -2    20579.50    20494.40   2169.00 o 
 -10   7  -2    61867.79    63889.26   3378.49 o 
  -7   7  -2    57246.49    55638.90   1067.73 o 
  -4   7  -2    94565.95    91945.58   1034.97 o 
  -1   7  -2    36946.87    36376.09    981.14 o 
   2   7  -2   109997.80   120485.74   3254.95 o 
   5   7  -2    35843.20    35320.51   2020.23 o 
 -15   8  -2    62346.36    63641.10   4140.54 o 
 -12   8  -2    53633.73    52528.66   3324.52 o 
  -9   8  -2    91650.85    93475.91   3926.03 o 
  -6   8  -2    24945.13    24425.52    709.21 o 
  -3   8  -2   101044.78    96539.76   2515.83 o 
   0   8  -2   116304.80   119222.66   2520.49 o 
   3   8  -2    44539.30    42287.06   2136.47 o 
   6   8  -2    35429.57    33259.96   2156.68 o 
 -17   9  -2    10624.35    10202.79   1791.37 o 
 -14   9  -2    53915.77    26008.80  17591.89 o 
 -11   9  -2    26805.24    26709.33   2331.63 o 
  -8   9  -2    50510.79    51424.41   1490.55 o 
  -5   9  -2    91769.98    92705.45   1456.06 o 
  -2   9  -2    34543.80    35956.69   1705.22 o 
   1   9  -2    26778.60    31736.95   4041.88 o 
   4   9  -2    91375.03    85621.14   7507.31 o 
   7   9  -2    34530.29    33137.10   3258.87 o 
 -19  10  -2     3064.69     2086.54    881.53 o 
 -16  10  -2    37901.04    41176.54   3456.08 o 
 -13  10  -2    43896.77    46899.86   3355.52 o 
 -10  10  -2    30821.09    30451.92   1243.75 o 
  -7  10  -2   103220.92   101804.71   1710.99 o 
  -4  10  -2    28648.41    28792.23    931.18 o 
  -1  10  -2    94915.75    93644.98   7654.27 o 
   2  10  -2    51446.07    51606.89   2496.26 o 
   5  10  -2    56323.56    52329.73   2824.06 o 
   8  10  -2     1444.03     1452.57    735.02 o 
 -21  11  -2     9800.92    12095.81   2249.38 o 
 -18  11  -2    13611.60    12930.73   2210.48 o 
 -15  11  -2    39544.77    32121.34   6589.41 o 
 -12  11  -2    18957.90    19131.36   1077.02 o 
  -9  11  -2    36283.55    35643.32   1084.42 o 
  -6  11  -2   119833.46   120315.68   2396.41 o 
  -3  11  -2    23161.40    23353.95   1305.81 o 
   0  11  -2    61559.48    61036.25   5018.31 o 
   3  11  -2    31880.86    30864.60   2113.41 o 
   6  11  -2    12586.02    13584.46   3204.54 o 
   9  11  -2     6603.56     7722.30   1701.49 o 
 -23  12  -2     9063.50    11550.75   2265.22 o 
 -20  12  -2     6833.89     4255.28   1841.99 o 
 -17  12  -2     1413.39      838.90    606.66 o 
 -14  12  -2    59940.50    62599.28   2120.45 o 
 -11  12  -2    42463.09    42516.45   1615.98 o 
  -8  12  -2    79224.70    75975.88   3389.38 o 
  -5  12  -2    35544.35    35984.48   1121.44 o 
  -2  12  -2    57512.55    54677.69   2521.95 o 
   1  12  -2    29738.07    29419.34   1997.27 o 
   4  12  -2     6245.79     6364.03   1005.54 o 
   7  12  -2     8902.79     8128.25   1905.95 o 
  10  12  -2     9784.28    13098.04   2414.54 o 
 -22  13  -2     9373.32    10595.13   2157.64 o 
 -19  13  -2    20120.45    17192.15   2867.36 o 
 -16  13  -2    16248.40    16425.64   1163.62 o 
 -13  13  -2    61156.73    60553.95   2051.82 o 
 -10  13  -2    49360.70    46398.77   3017.34 o 
  -7  13  -2    97678.25   101663.89   2860.88 o 
  -4  13  -2    26117.70    27771.62   1266.05 o 
  -1  13  -2     6842.03     7215.30   1021.46 o 
   2  13  -2    11670.22    11502.66   1783.56 o 
   5  13  -2    24306.43    23012.17   5117.94 o 
   8  13  -2     7146.64     6895.95   1790.35 o 
  11  13  -2     2515.26     2012.10   1019.41 o 
 -24  14  -2     6951.93     8721.47   2023.83 o 
 -21  14  -2     7477.82     8624.61   1942.09 o 
 -18  14  -2    13334.16    13548.95   2410.91 o 
 -15  14  -2     6485.63     6650.22    713.28 o 
 -12  14  -2    75291.16    70422.21   2986.78 o 
  -9  14  -2    46497.50    49271.41   1699.36 o 
  -6  14  -2    29089.18    26304.40   1352.19 o 
  -3  14  -2     9527.10    10158.79    846.74 o 
   0  14  -2    15292.30    14944.19   2526.89 o 
   3  14  -2    19014.16    17067.22   2258.78 o 
   6  14  -2     7495.76     5994.12   1855.09 o 
   9  14  -2     5306.97     5929.20   1691.08 o 
 -23  15  -2     2368.93     2865.37   1216.09 o 
 -20  15  -2    16602.13    20784.26   2889.79 o 
 -17  15  -2     9714.36     7833.53   1775.44 o 
 -14  15  -2    15187.19    13558.60    797.32 o 
 -11  15  -2    37966.53    40075.10   1618.19 o 
  -8  15  -2    12484.67    12519.33    925.86 o 
  -5  15  -2     6014.86     5697.68    606.41 o 
  -2  15  -2     8608.34     8838.76   1165.30 o 
   1  15  -2    16956.58    17240.69   2815.47 o 
   4  15  -2     8220.90     8177.35   1300.85 o 
   7  15  -2     7707.46     7881.79   1439.50 o 
 -22  16  -2     4449.02     3113.76   1121.88 o 
 -19  16  -2    16197.90    18936.22   2755.80 o 
 -16  16  -2     6684.73     7620.89   1616.07 o 
 -13  16  -2    15897.19    16110.99   1164.26 o 
 -10  16  -2    14310.21    16395.06   1081.37 o 
  -7  16  -2     4479.87     4261.84    558.48 o 
  -4  16  -2    22621.09    23471.66   2817.27 o 
  -1  16  -2    40044.21    38075.55   5384.85 o 
   2  16  -2    10283.89     8667.21   1313.00 o 
   5  16  -2     2568.08     3231.14    975.37 o 
 -21  17  -2     6410.02     5944.28   1618.09 o 
 -18  17  -2     8876.57    10703.30   1985.13 o 
 -15  17  -2     9529.89    10754.69   1949.02 o 
 -12  17  -2     3654.87     3876.55    635.56 o 
  -9  17  -2    33371.32    36566.45   1726.50 o 
  -6  17  -2    16962.79    15929.72   1428.66 o 
  -3  17  -2    23330.46    22105.19   1412.28 o 
   0  17  -2    14263.17    13442.68   2845.22 o 
   3  17  -2     5096.27     5837.69   1252.41 o 
   6  17  -2     7446.02     7579.19   2313.43 o 
 -20  18  -2     6875.53     6538.30   1653.37 o 
 -17  18  -2     3660.53     5231.72   1466.38 o 
 -14  18  -2     8016.60     6980.10   1644.81 o 
 -11  18  -2    12264.96    12118.59    981.91 o 
  -8  18  -2    14536.10    13845.13   1542.18 o 
  -5  18  -2    25981.47    23963.45   3588.37 o 
  -2  18  -2    17228.64    16640.82   1957.01 o 
   1  18  -2     9291.03     9850.06   2432.81 o 
   4  18  -2     2965.64     3076.78    852.03 o 
 -22  19  -2     8262.28    10899.22   2290.04 o 
 -19  19  -2     6869.25     8011.80   1864.68 o 
 -16  19  -2     6515.58     7425.91   1231.49 o 
 -13  19  -2     7650.68     9059.39   1213.70 o 
 -10  19  -2    32097.89    33496.11   3353.27 o 
  -7  19  -2    20607.11    18709.32   2089.68 o 
  -4  19  -2    10509.05    10266.86   1949.88 o 
  -1  19  -2     8123.27     8361.75   2069.45 o 
   2  19  -2     4592.83     3930.01   1743.16 o 
 -21  20  -2     3833.02     4269.99   1459.52 o 
 -18  20  -2     6464.55    11048.81   2113.13 o 
 -15  20  -2    11585.76    13343.00   1522.66 o 
 -12  20  -2    19226.81    20665.66   1909.68 o 
  -9  20  -2     9472.69     8132.45   1377.07 o 
  -6  20  -2     7901.12     8003.69   1503.42 o 
  -3  20  -2     2769.42     1592.22    501.81 o 
   0  20  -2     9131.10     9511.32   2298.24 o 
 -20  21  -2     5152.36     6358.37   1741.86 o 
 -17  21  -2     5263.87     4744.21   1499.80 o 
 -14  21  -2    13646.65    15735.08   1701.29 o 
 -11  21  -2    11232.10     9835.89   1686.07 o 
  -8  21  -2     7769.85     6161.61   1421.45 o 
  -5  21  -2     5297.51     4645.04   1015.97 o 
  -2  21  -2     4615.69     4118.27   1021.98 o 
 -19  22  -2     7460.64     9412.56   2227.05 o 
 -16  22  -2     6964.43     8256.78   1256.00 o 
 -13  22  -2     7360.06     7762.02   2577.70 o 
 -10  22  -2      648.79      250.81    355.97 o 
  -7  22  -2    10246.71    11293.48   3925.80 o 
  -4  22  -2     2671.55     3249.24    896.69 o 
 -15  23  -2     3435.26     3723.22    855.69 o 
 -12  23  -2     4106.49     3715.15   1528.42 o 
  -9  23  -2     3989.45     4413.57   1057.71 o 
  -6  23  -2     8980.61     8126.29   2041.47 o 
 -14  24  -2     6501.13     9322.82   2225.47 o 
 -11  24  -2     2802.00     2839.24    783.78 o 
  -4   3  -1    11151.55    10895.51    502.47 o 
  -1   3  -1     1116.36     1203.05    201.50 o 
   2   3  -1     7133.66     7520.73    393.13 o 
  -6   4  -1     5630.96     5428.94    425.71 o 
  -3   4  -1    22671.56    22524.88    566.96 o 
   0   4  -1    52496.11    55857.75   2380.57 o 
   3   4  -1    20868.35    21820.99    787.51 o 
  -8   5  -1     2861.35     2976.47    315.69 o 
  -5   5  -1     3710.87     3270.24    221.67 o 
  -2   5  -1     8685.10     9508.20    312.70 o 
   1   5  -1    61561.58    63166.99   1538.99 o 
   4   5  -1    14465.87    16181.88    882.48 o 
 -10   6  -1     3484.26     2661.19    529.00 o 
  -7   6  -1     2202.07     2540.13    286.27 o 
  -4   6  -1    58288.92    55756.92   1006.77 o 
  -1   6  -1     7150.25     7317.24    363.10 o 
   2   6  -1     2600.09     2436.44    339.29 o 
   5   6  -1      111.94     -176.09    176.09 o 
 -12   7  -1     1943.75     1431.63    467.53 o 
  -9   7  -1    10663.32    11998.70    976.86 o 
  -6   7  -1    15372.12    15476.30    573.19 o 
  -3   7  -1    29461.49    29774.56    640.05 o 
   0   7  -1    32642.76    32161.75   1089.88 o 
   3   7  -1    16012.61    17459.18   1607.46 o 
   6   7  -1       12.15     -184.66    292.00 o 
 -14   8  -1     3454.74     4660.18   1055.87 o 
 -11   8  -1     5786.85     6377.65   1112.61 o 
  -8   8  -1      886.05      445.19    229.47 o 
  -5   8  -1    11338.90    11376.04    393.08 o 
  -2   8  -1     4179.18     4110.61    313.84 o 
   1   8  -1     6333.64     5905.06   1696.21 o 
   4   8  -1    10512.72     9536.41   1045.17 o 
   7   8  -1     2014.35     2590.81    697.70 o 
 -16   9  -1     6054.98     5903.71   1325.72 o 
 -13   9  -1      455.39      301.59    132.28 o 
 -10   9  -1    23015.13    25051.83   1186.89 o 
  -7   9  -1    20214.01    19771.30    712.97 o 
  -4   9  -1    55105.26    59195.17   1204.50 o 
  -1   9  -1    10537.39    10597.02    757.05 o 
   2   9  -1    10169.39     9784.03   1021.15 o 
   5   9  -1    24572.07    22567.92   3131.55 o 
   8   9  -1     7247.53     7313.59   1884.71 o 
 -18  10  -1      918.74       27.18   6110.55 o 
 -15  10  -1     6922.38     4527.76   1393.49 o 
 -12  10  -1      945.35      558.20    236.48 o 
  -9  10  -1    14727.63    14977.15    928.14 o 
  -6  10  -1     1858.90     1475.08    509.04 o 
  -3  10  -1     1932.00     2019.31    299.68 o 
   0  10  -1    12292.89    11053.42   1080.18 o 
   3  10  -1     8798.75     7380.65   1626.08 o 
   6  10  -1     5083.92     3626.30   1185.87 o 
   9  10  -1      766.80      867.88    280.99 o 
 -20  11  -1       43.34      103.43    338.95 o 
 -17  11  -1     4160.89     2221.30   1141.08 o 
 -14  11  -1     2582.93     3721.91    904.14 o 
 -11  11  -1     2759.28     2997.40    439.22 o 
  -8  11  -1    24124.72    21382.95   1954.14 o 
  -5  11  -1    33749.32    35162.59   1006.03 o 
  -2  11  -1     3897.47     4356.61    602.91 o 
   1  11  -1      361.37      100.28    261.53 o 
   4  11  -1     2644.85     1944.86    583.21 o 
   7  11  -1      162.68      178.00    318.85 o 
  10  11  -1      696.10     1696.24    709.26 o 
 -22  12  -1      785.10     1111.99    703.70 o 
 -19  12  -1     5599.96     4504.75   1580.78 o 
 -16  12  -1      409.44      110.67    280.82 o 
 -13  12  -1     3016.93     3187.02    483.25 o 
 -10  12  -1     2111.29     1951.76    247.84 o 
  -7  12  -1     5908.32     6820.64    606.64 o 
  -4  12  -1      407.71      411.01    110.25 o 
  -1  12  -1     7002.07     6946.99    967.19 o 
   2  12  -1     6134.14     5664.63    885.97 o 
   5  12  -1     2958.18     2447.53    984.84 o 
   8  12  -1      321.84      404.74    462.77 o 
  11  12  -1     2123.75     3554.87   1325.33 o 
 -24  13  -1      775.66     1505.25    908.91 o 
 -21  13  -1     2251.65     1867.61    832.76 o 
 -18  13  -1      915.03      733.23    651.34 o 
 -15  13  -1     4346.30     4594.63    628.15 o 
 -12  13  -1    10440.71    10333.20    891.78 o 
  -9  13  -1     5684.26     5632.36    680.98 o 
  -6  13  -1     1116.32     1227.59    217.35 o 
  -3  13  -1     1748.15      619.53    409.35 o 
   0  13  -1     3392.45     2109.11   1741.65 o 
   3  13  -1      802.59      241.83    286.39 o 
   6  13  -1     1488.59     2190.24    639.85 o 
   9  13  -1     2354.59     1840.16    992.72 o 
 -23  14  -1      132.35      111.65    117.19 o 
 -20  14  -1     1786.85      878.33    857.44 o 
 -17  14  -1      151.51      195.23    419.19 o 
 -14  14  -1      781.24      916.67    466.17 o 
 -11  14  -1     1929.47     1729.47    305.16 o 
  -8  14  -1     6657.13     7726.10    711.13 o 
  -5  14  -1     2583.04     2495.53    308.45 o 
  -2  14  -1     4829.90     4967.44    817.04 o 
   1  14  -1      374.67      990.15    510.00 o 
   4  14  -1     5709.09     4258.81   1866.02 o 
   7  14  -1     3973.05     4983.43   1090.78 o 
  10  14  -1     1537.71      928.77    669.15 o 
 -22  15  -1      414.97     -114.64    371.38 o 
 -19  15  -1     2933.73     1941.48   1264.11 o 
 -16  15  -1     1165.32     1174.42    788.93 o 
 -13  15  -1     1616.26     1394.32    252.23 o 
 -10  15  -1    20215.05    22111.70   1472.24 o 
  -7  15  -1     5055.41     4679.41    592.72 o 
  -4  15  -1     4816.27     4859.95    488.92 o 
  -1  15  -1      893.34      822.08    355.46 o 
   2  15  -1      640.59     1148.81    386.82 o 
   5  15  -1     4131.96     3539.18   1181.25 o 
   8  15  -1     2183.34     1266.34    619.50 o 
 -21  16  -1      270.40      467.55    378.31 o 
 -18  16  -1     2267.63     1700.31   1075.67 o 
 -15  16  -1     1147.67     1965.04    844.41 o 
 -12  16  -1       54.07       -8.06     72.31 o 
  -9  16  -1     6477.30     6528.64    697.76 o 
  -6  16  -1     2823.72     2253.01    411.38 o 
  -3  16  -1     2182.03     2536.06    643.87 o 
   0  16  -1     6041.85     6157.48   1263.32 o 
   3  16  -1     1798.59     1415.87    524.05 o 
   6  16  -1      819.48      765.10    737.90 o 
 -23  17  -1     1263.38     2166.23   1022.71 o 
 -20  17  -1     1231.47      414.88    217.53 o 
 -17  17  -1     2068.47     1386.54    993.75 o 
 -14  17  -1        2.70      314.14    276.87 o 
 -11  17  -1     3759.18     4780.93    608.14 o 
  -8  17  -1     1203.75     1266.25    341.32 o 
  -5  17  -1      553.89      494.71    148.26 o 
  -2  17  -1     1030.22     1744.33    543.10 o 
   1  17  -1     2861.88     2960.11    761.12 o 
   4  17  -1      359.68      142.53    371.94 o 
 -22  18  -1     2252.31     3557.88   1341.02 o 
 -19  18  -1     1796.22     3344.36   1172.46 o 
 -16  18  -1     2735.95     2953.66   1125.95 o 
 -13  18  -1     2800.83     2597.45   1083.99 o 
 -10  18  -1     6838.52     7760.15    834.19 o 
  -7  18  -1     9481.70     9585.63   1416.17 o 
  -4  18  -1     1748.65     2269.95    436.90 o 
  -1  18  -1     2369.59     2703.01    870.24 o 
   2  18  -1      333.99      -69.51    370.77 o 
   5  18  -1      394.29      899.86    834.95 o 
 -21  19  -1      532.04      341.90    728.22 o 
 -18  19  -1     1452.83      958.69    576.57 o 
 -15  19  -1      349.76      718.37    563.34 o 
 -12  19  -1     2359.77     2698.49    686.22 o 
  -9  19  -1     2809.63     2260.36    437.18 o 
  -6  19  -1     2377.23     3129.33    834.14 o 
  -3  19  -1      184.90     -232.94    295.04 o 
   0  19  -1      627.84      358.49    468.73 o 
   3  19  -1        1.87     -114.91    634.23 o 
 -20  20  -1      121.23      522.58    448.58 o 
 -17  20  -1      542.62      466.59    150.30 o 
 -14  20  -1      188.24      751.59    446.86 o 
 -11  20  -1     1659.35     2415.05    663.76 o 
  -8  20  -1     2826.77     1991.73    650.24 o 
  -5  20  -1      303.47      -30.73    292.67 o 
  -2  20  -1      739.85     1221.53    504.28 o 
   1  20  -1     1243.18      790.88    731.96 o 
 -19  21  -1     1202.94     1499.17    633.75 o 
 -16  21  -1      990.05     1196.27    689.02 o 
 -13  21  -1      522.76     1156.68    507.14 o 
 -10  21  -1     1637.41     1147.53    632.32 o 
  -7  21  -1     3189.25     3470.39   1681.13 o 
  -4  21  -1       59.98      111.98    506.11 o 
  -1  21  -1     2276.93     2044.84    736.46 o 
 -18  22  -1      570.92      463.38    467.55 o 
 -15  22  -1     4741.61     6004.75   1071.48 o 
 -12  22  -1      284.08      177.43    242.53 o 
  -9  22  -1      595.03      493.10    297.54 o 
  -6  22  -1      586.39      802.62    270.86 o 
  -3  22  -1     2754.11     2379.40    854.42 o 
 -17  23  -1     2421.79     1692.42    608.52 o 
 -14  23  -1     2565.18     2473.88    741.84 o 
 -11  23  -1      206.77     -239.25    239.25 o 
  -8  23  -1     2132.73     2775.76   1295.80 o 
  -5  23  -1     1646.37     1842.02    713.59 o 
 -13  24  -1      839.13      248.14    905.14 o 
 -10  24  -1      156.81     1746.57    683.81 o 
   2   2   0    97121.20    96595.05   1232.94 o 
  -3   3   0    16007.19    15766.93    960.06 o 
   0   3   0    25534.28    24624.27    843.04 o 
   3   3   0   138592.22   137584.36   2309.54 o 
  -5   4   0   149239.88   154127.39   1801.84 o 
  -2   4   0   110500.34   112286.46   1208.46 o 
   1   4   0    73777.77    73417.17   1291.09 o 
   4   4   0   106834.73   107104.88   1847.33 o 
  -7   5   0    17881.30    18656.75    981.03 o 
  -4   5   0    75869.38    74675.03   1084.08 o 
  -1   5   0   181397.97   186429.06   1826.50 o 
   2   5   0   130018.68   128056.85   2801.77 o 
   5   5   0    93544.79    91801.70   2844.46 o 
  -9   6   0    19465.51    18161.28    681.46 o 
  -6   6   0    56620.52    56299.22   1059.66 o 
  -3   6   0   138865.05   134870.41   2050.79 o 
   0   6   0    54676.59    54274.38   1154.72 o 
   3   6   0   182322.33   183362.66   2836.37 o 
   6   6   0    46134.14    45075.96   1699.39 o 
 -11   7   0    54916.46    50286.77   2673.83 o 
  -8   7   0    53089.37    51153.14   1583.24 o 
  -5   7   0   137083.05   134693.61   1729.62 o 
  -2   7   0    25635.30    26558.38    797.80 o 
   1   7   0   114605.47   118822.95   2954.87 o 
   4   7   0    98864.95    94696.42   2293.00 o 
   7   7   0    31815.50    30900.28   2688.83 o 
 -13   8   0    54812.50    42854.24  10231.51 o 
 -10   8   0    58447.43    61665.38   3325.23 o 
  -7   8   0   118657.13   122133.35   2166.80 o 
  -4   8   0    94232.73    90635.63   1386.68 o 
  -1   8   0    50667.45    47047.48   1523.52 o 
   2   8   0    32170.46    31362.02   1751.89 o 
   5   8   0    33986.42    32089.21   1457.14 o 
   8   8   0    11798.71    11226.09   1502.85 o 
 -15   9   0    18687.59    18443.40   2240.10 o 
 -12   9   0    66554.05    65203.93   4202.07 o 
  -9   9   0    94648.91    97667.80   2424.84 o 
  -6   9   0   191403.05   193255.66   3376.05 o 
  -3   9   0    13888.51    13567.52    803.14 o 
   0   9   0   100635.99   102034.90   2495.67 o 
   3   9   0    19154.81    18659.15   1480.08 o 
   6   9   0    84522.87    73373.17  11648.03 o 
   9   9   0     6059.80     5272.26   1080.31 o 
 -17  10   0     4122.12     3693.80   1272.65 o 
 -14  10   0    43718.54    38364.44   3126.08 o 
 -11  10   0    35035.50    35029.89   1568.76 o 
  -8  10   0    31166.15    30358.28   1401.26 o 
  -5  10   0    90910.63    82520.07   3279.78 o 
  -2  10   0    59553.95    62348.27   1929.78 o 
   1  10   0    53656.78    54071.64   3772.26 o 
   4  10   0    50654.36    48147.68   2608.69 o 
   7  10   0    33069.08    30201.02   6301.36 o 
  10  10   0     6770.83     7453.51   1709.99 o 
 -19  11   0    21696.48    19466.34   2861.44 o 
 -16  11   0     5786.21     4678.81   1194.59 o 
 -13  11   0    33653.79    34884.03   2926.78 o 
 -10  11   0    51338.07    53986.63   1973.32 o 
  -7  11   0   102044.62   100563.13   2730.67 o 
  -4  11   0    60770.53    64741.34   1948.80 o 
  -1  11   0    34043.79    34876.63   1680.33 o 
   2  11   0    57402.79    55652.23   4314.12 o 
   5  11   0    32828.86    30846.16   2241.93 o 
   8  11   0    11422.06    10274.53   1425.01 o 
  11  11   0     4708.65     7468.59   1817.42 o 
 -21  12   0     6603.00     7229.62   1722.09 o 
 -18  12   0    22708.63    17695.08   5290.91 o 
 -15  12   0    12264.92    10716.56    946.92 o 
 -12  12   0    63893.31    64829.77   2295.46 o 
  -9  12   0    19720.62    18957.09   1221.39 o 
  -6  12   0    47642.87    45423.52   1647.65 o 
  -3  12   0    66871.65    66848.99   2162.38 o 
   0  12   0    66361.88    64084.81   8265.62 o 
   3  12   0    14529.10    15936.79   1558.01 o 
   6  12   0     3977.60     5262.53    944.05 o 
   9  12   0    14060.18    16463.14   4523.99 o 
  12  12   0     2247.04     2288.40   1136.89 o 
 -23  13   0     3415.02     3634.95   1265.07 o 
 -20  13   0    22103.63    17582.78   3069.56 o 
 -17  13   0     4192.28     3940.83   1290.67 o 
 -14  13   0    14358.46    15210.39   1186.45 o 
 -11  13   0    59085.87    51218.62   5562.53 o 
  -8  13   0    38422.66    40453.65   1887.68 o 
  -5  13   0    53455.97    54758.87   1418.06 o 
  -2  13   0    31100.62    30791.76   1582.26 o 
   1  13   0    47403.45    42470.53   2542.22 o 
   4  13   0     6209.54     6979.12   1095.78 o 
   7  13   0     7220.39     5661.18   1277.97 o 
  10  13   0     5519.93     5970.22   1659.53 o 
 -22  14   0     9797.10    10458.21   2082.38 o 
 -19  14   0    19890.64    15750.47   2782.79 o 
 -16  14   0     6498.65     6026.00    805.07 o 
 -13  14   0    48910.67    49145.45   2154.60 o 
 -10  14   0    51508.25    51729.35   2207.84 o 
  -7  14   0    26481.07    29161.18   1421.21 o 
  -4  14   0    43585.92    41590.35   2141.16 o 
  -1  14   0    15136.82    15356.17   1503.50 o 
   2  14   0     5070.65     5506.09   1121.19 o 
   5  14   0     6064.78     5171.71   1054.75 o 
   8  14   0    14028.74    13516.66   4216.16 o 
 -24  15   0     4481.85     3915.22   1380.70 o 
 -21  15   0    12690.88    12107.84   2233.68 o 
 -18  15   0    17080.14    17631.32   2740.59 o 
 -15  15   0     8663.89     8828.16    960.33 o 
 -12  15   0    14164.09    15282.83   1604.97 o 
  -9  15   0    79132.57    79686.39   2398.04 o 
  -6  15   0    16166.01    15450.34    782.04 o 
  -3  15   0    12519.29    11793.88   1046.57 o 
   0  15   0     9105.70     8163.73   1175.77 o 
   3  15   0    15897.22    14062.33   1741.60 o 
   6  15   0     5635.08     5874.66   1323.72 o 
   9  15   0     3943.59     3186.90   1012.60 o 
 -23  16   0     4255.12     4064.93   1395.88 o 
 -20  16   0     7954.78     9559.95   1950.73 o 
 -17  16   0    23831.09    27588.16   3216.02 o 
 -14  16   0     6905.25     7273.90    875.95 o 
 -11  16   0    33385.91    35012.29   1950.41 o 
  -8  16   0    10075.06    10315.37    913.22 o 
  -5  16   0     4217.53     3535.09    397.53 o 
  -2  16   0     8887.85     7217.08   1678.78 o 
   1  16   0    17828.22    17925.62   4688.88 o 
   4  16   0     4848.28     4761.41   1035.63 o 
   7  16   0     5137.80     5399.67   1944.56 o 
 -22  17   0    10420.94    12501.38   2435.49 o 
 -19  17   0     6682.62     6917.20   1636.71 o 
 -16  17   0    16439.56    17835.00   2586.42 o 
 -13  17   0     6616.89     7662.55    951.21 o 
 -10  17   0    34377.99    34858.41   1717.43 o 
  -7  17   0     4138.07     4893.74    682.26 o 
  -4  17   0     4642.17     4729.32    716.23 o 
  -1  17   0    25932.35    26462.85   3781.34 o 
   2  17   0    13064.06    11548.89   3336.66 o 
   5  17   0     5268.64     4272.33   1313.42 o 
 -21  18   0     5709.82     5492.66   1553.99 o 
 -18  18   0     7940.19     8468.26   1835.37 o 
 -15  18   0    16590.76    18952.96   1856.21 o 
 -12  18   0     3980.46     4051.47    603.24 o 
  -9  18   0     6196.62     5830.10    742.72 o 
  -6  18   0    22946.39    23517.69   3051.49 o 
  -3  18   0    16960.95    16981.82   4165.56 o 
   0  18   0     9479.46     9474.15   2351.22 o 
   3  18   0     6585.14     5854.99   1936.77 o 
 -20  19   0     4371.80     3996.29   1377.61 o 
 -17  19   0    12803.41    15443.67   2452.13 o 
 -14  19   0     6435.01     7048.19   1621.16 o 
 -11  19   0    12524.11    14032.49   1159.66 o 
  -8  19   0    20579.41    19337.24   2248.29 o 
  -5  19   0    19597.87    19478.13   2328.23 o 
  -2  19   0     6049.00     5925.29   2024.01 o 
   1  19   0     9853.93     8458.73   3822.50 o 
 -19  20   0     9974.85    10193.40   2089.19 o 
 -16  20   0     4958.47     5790.35   1564.05 o 
 -13  20   0     9105.89    10583.72   2522.41 o 
 -10  20   0     7303.20     7399.39    875.05 o 
  -7  20   0    22305.38    22090.24   2595.98 o 
  -4  20   0     7326.57     7652.14   1251.20 o 
  -1  20   0     4463.12     4652.84   1004.72 o 
 -21  21   0     1855.84     2202.72   1022.99 o 
 -18  21   0     7515.43     8815.55   2018.11 o 
 -15  21   0     5610.35     6490.08   1167.13 o 
 -12  21   0    14490.44    21850.13   2171.60 o 
  -9  21   0     6607.75     6927.50    895.43 o 
  -6  21   0    12997.54    11981.45   2483.45 o 
  -3  21   0     5063.01     4550.86   1789.08 o 
   0  21   0     1936.07     2913.15    889.80 o 
 -17  22   0     5333.11     7221.01   1889.70 o 
 -14  22   0    14066.01    17811.25   1900.17 o 
 -11  22   0     4550.36     4134.77   1823.04 o 
  -8  22   0     9123.01     8428.08   2747.32 o 
  -5  22   0    10594.36     7492.77   4787.29 o 
 -16  23   0     4684.38     6275.79   1582.47 o 
 -13  23   0     5585.53     4880.35   1032.68 o 
 -10  23   0     2953.89     1872.64   1435.26 o 
  -7  23   0     4563.90     3992.79   2385.42 o 
 -15  24   0     3696.91     3788.33   1011.37 o 
 -12  24   0     2227.77     2016.24   1118.86 o 
  -9  24   0     4842.32     4400.25   1069.12 o 
  -3   2   1     1212.49     1105.91    207.62 o 
  -5   3   1     9026.38     8945.72    321.60 o 
  -2   3   1    11380.46    11568.50    568.84 o 
   1   3   1    23156.37    23193.32    509.54 o 
  -7   4   1    29915.61    29971.98    708.21 o 
  -4   4   1    52047.78    52876.57   1015.67 o 
  -1   4   1    10914.09    10576.98    398.26 o 
   2   4   1    57526.22    54886.75    795.58 o 
  -9   5   1    54981.09    56153.80   1505.14 o 
  -6   5   1     6995.93     7869.15    455.92 o 
  -3   5   1     7082.85     7596.17    393.22 o 
   0   5   1     3542.50     3091.83    270.51 o 
   3   5   1    10994.98    11708.68    582.98 o 
 -11   6   1    32722.88    31457.18    973.82 o 
  -8   6   1     4204.04     4345.16    297.85 o 
  -5   6   1    61651.03    63432.38   1269.25 o 
  -2   6   1     5920.98     6190.82    363.46 o 
   1   6   1    15079.96    14771.61    703.58 o 
   4   6   1     1813.01     1526.79    267.93 o 
 -13   7   1     1043.18      871.28    323.98 o 
 -10   7   1     1710.02     1217.42    279.18 o 
  -7   7   1    32976.88    34634.67    914.22 o 
  -4   7   1    21793.75    22516.84    729.79 o 
  -1   7   1     2187.23     2091.68    214.64 o 
   2   7   1    20585.55    18466.99   1328.69 o 
   5   7   1     5440.50     5499.07    578.68 o 
 -15   8   1     5580.35     5246.54   1716.21 o 
 -12   8   1      329.33      127.68    100.92 o 
  -9   8   1    11008.42    12608.68   1006.71 o 
  -6   8   1     2769.14     2291.59    257.28 o 
  -3   8   1     3026.20     3337.64    296.25 o 
   0   8   1      788.34      829.43    214.84 o 
   3   8   1    24993.67    21869.99   1548.29 o 
   6   8   1     6988.43     7329.38    985.54 o 
 -17   9   1     1008.11      525.15    172.45 o 
 -14   9   1     2572.63     2097.78    323.91 o 
 -11   9   1     4198.17     4412.05    992.82 o 
  -8   9   1     6165.04     6608.57    635.45 o 
  -5   9   1    14015.36    15446.17   1010.77 o 
  -2   9   1    10359.00    10397.04    735.82 o 
   1   9   1    15350.71    14513.39   1261.76 o 
   4   9   1     5856.95     6686.16    943.44 o 
   7   9   1     5807.83     4498.10   1836.76 o 
 -19  10   1     3116.20     1178.98    846.05 o 
 -16  10   1     3210.17     2249.70    759.10 o 
 -13  10   1     1761.62     1714.94    336.71 o 
 -10  10   1    12909.88    13366.63    987.86 o 
  -7  10   1    15725.34    16085.21   1073.38 o 
  -4  10   1     3511.30     3987.45    462.92 o 
  -1  10   1    22411.04    23627.88   1243.70 o 
   2  10   1     2394.73     1970.52    444.51 o 
   5  10   1    20279.17    20986.93   3013.70 o 
   8  10   1     6612.83     6423.83   1575.52 o 
 -21  11   1     1287.94     1883.07    854.70 o 
 -18  11   1    10093.99     8458.37   2044.96 o 
 -15  11   1     4298.55     4707.24   1017.74 o 
 -12  11   1     7276.34     7798.12    809.22 o 
  -9  11   1     9831.08     9767.29    887.54 o 
  -6  11   1       69.03      -32.28     67.06 o 
  -3  11   1     5908.87     5904.92   1032.14 o 
   0  11   1     2671.06     3345.71    505.06 o 
   3  11   1     1630.11     1582.80    509.42 o 
   6  11   1     3699.74     3587.23    849.61 o 
   9  11   1     1332.33     1677.87    648.75 o 
 -23  12   1      201.41       22.03    181.23 o 
 -20  12   1     2868.38     1519.44    948.99 o 
 -17  12   1      430.99       63.92    546.45 o 
 -14  12   1     4605.78     4879.61    512.16 o 
 -11  12   1      463.58      129.33    169.30 o 
  -8  12   1    10347.48    10008.79    921.53 o 
  -5  12   1     1879.01     2054.59    352.46 o 
  -2  12   1      831.78     1185.61    315.91 o 
   1  12   1     9737.60     9351.43   1405.53 o 
   4  12   1       58.94      -45.00    416.38 o 
   7  12   1     2097.34      839.32   1378.41 o 
  10  12   1      433.06      772.08    497.25 o 
 -22  13   1      421.60     -207.64    593.48 o 
 -19  13   1     2803.57     1892.36   1073.00 o 
 -16  13   1     1874.90     2258.74    884.15 o 
 -13  13   1     3326.49     3242.27    566.12 o 
 -10  13   1     8609.69    10672.36    980.16 o 
  -7  13   1       38.30       86.68     52.94 o 
  -4  13   1      507.02      188.74    191.43 o 
  -1  13   1     3229.70     2584.73    472.40 o 
   2  13   1     1351.41      769.54    150.32 o 
   5  13   1     3268.14     2834.62    683.88 o 
   8  13   1      685.76       45.89    552.90 o 
  11  13   1     1079.91      747.88    607.42 o 
 -24  14   1      187.33      339.81    516.10 o 
 -21  14   1     3086.73     3528.21   1286.06 o 
 -18  14   1     1569.69     1476.05    630.51 o 
 -15  14   1     1114.08      895.82    612.21 o 
 -12  14   1     5902.67     3831.17    840.31 o 
  -9  14   1    25263.39    27594.45   1687.56 o 
  -6  14   1     3195.83     3321.78    326.23 o 
  -3  14   1     2903.82     3365.23    519.64 o 
   0  14   1      731.44      336.75    358.35 o 
   3  14   1        9.63      120.19    993.58 o 
   6  14   1      231.05      437.51    162.89 o 
   9  14   1     2687.96     2981.92    838.65 o 
 -23  15   1     1993.89     3620.27   1224.97 o 
 -20  15   1      214.04       68.80    379.36 o 
 -17  15   1     1037.80      799.57    360.33 o 
 -14  15   1      469.51       69.47    249.85 o 
 -11  15   1     2942.59     3320.14    750.93 o 
  -8  15   1     2040.60     1915.71    390.03 o 
  -5  15   1     6248.44     5454.12    664.93 o 
  -2  15   1     4719.86     4350.67    631.61 o 
   1  15   1     1170.02     1540.27    672.47 o 
   4  15   1      545.38      317.07    291.41 o 
   7  15   1     4721.60     3674.24   1749.33 o 
 -22  16   1      594.94      624.70    553.27 o 
 -19  16   1      313.36     -564.69    564.69 o 
 -16  16   1     6097.72     5771.10    865.28 o 
 -13  16   1      612.71      430.97    150.17 o 
 -10  16   1     5727.32     6201.76    841.27 o 
  -7  16   1     6079.35     6330.53    728.93 o 
  -4  16   1      511.43      348.58    144.66 o 
  -1  16   1     1312.61     1345.89    411.27 o 
   2  16   1     2857.57     2659.41    713.52 o 
   5  16   1      995.02     1191.52    561.32 o 
 -21  17   1      135.25      417.14    566.53 o 
 -18  17   1     2538.99     2219.79    870.73 o 
 -15  17   1      573.01      636.13    220.55 o 
 -12  17   1     2542.28     3207.70    614.76 o 
  -9  17   1     8016.21     9602.62    929.88 o 
  -6  17   1     4392.09     4079.69    581.44 o 
  -3  17   1      165.96      132.13    333.53 o 
   0  17   1     2087.12     2008.73    586.13 o 
   3  17   1      463.11      630.22    543.57 o 
   6  17   1     2414.91     2293.16    737.82 o 
 -23  18   1     1548.01     1466.92    890.62 o 
 -20  18   1      786.21      568.76    441.01 o 
 -17  18   1     3084.74     2749.12   1085.33 o 
 -14  18   1     5130.81     6777.10    931.44 o 
 -11  18   1       75.89       -9.24    241.76 o 
  -8  18   1     1030.32     1171.98    334.59 o 
  -5  18   1      978.31      759.69    257.40 o 
  -2  18   1     1936.42     2291.71    674.54 o 
   1  18   1     1580.35     1441.53    558.10 o 
   4  18   1      397.63      414.81    750.43 o 
 -22  19   1     2736.94     3221.75   1260.80 o 
 -19  19   1      662.92      549.46    584.24 o 
 -16  19   1     1632.66     2021.18    617.55 o 
 -13  19   1     1226.60     1613.36    445.87 o 
 -10  19   1      854.65      770.77    344.43 o 
  -7  19   1     5399.43     5352.44    896.84 o 
  -4  19   1     2766.16     1094.63    436.83 o 
  -1  19   1     1938.07     2120.22    990.27 o 
   2  19   1      928.22      102.69    452.90 o 
 -21  20   1     1898.74     3927.03   1441.43 o 
 -18  20   1      496.64     2013.61    945.25 o 
 -15  20   1     3872.85     3732.98   1106.80 o 
 -12  20   1      466.43      828.71    326.00 o 
  -9  20   1      104.19      185.18    335.20 o 
  -6  20   1     1676.42     1937.92    501.19 o 
  -3  20   1      968.60     1011.62    445.84 o 
   0  20   1      221.72      349.14    535.06 o 
 -20  21   1     1058.14      682.46    354.54 o 
 -17  21   1      541.82     1311.08    618.78 o 
 -14  21   1     4106.02     5259.68   1027.39 o 
 -11  21   1      473.73      647.16    267.92 o 
  -8  21   1     2522.15     2764.03    587.42 o 
  -5  21   1      145.26     -261.46    629.49 o 
  -2  21   1      753.34     1137.86    643.20 o 
 -19  22   1       12.21     -381.66    381.66 o 
 -16  22   1     1050.45     1449.04   1003.91 o 
 -13  22   1     2270.99     3730.50    870.27 o 
 -10  22   1      752.06      591.60    385.87 o 
  -7  22   1      457.58     1583.53    545.41 o 
  -4  22   1     2209.36     2162.37    723.49 o 
 -18  23   1      363.54      774.24    698.88 o 
 -15  23   1     2336.58     2209.48    693.60 o 
 -12  23   1     1946.51     1425.48    775.84 o 
  -9  23   1      251.40      492.66   1081.84 o 
  -6  23   1     1082.59      748.46    655.98 o 
 -14  24   1     1571.34     1721.85    507.47 o 
 -11  24   1      581.85      279.41    727.38 o 
   1   2   2    89770.13    92525.38   1400.35 o 
  -4   3   2  1008121.50  1014217.38   3892.93 o 
  -1   3   2     1937.91     1470.55    189.42 o 
   2   3   2   208539.22   205543.08   1350.08 o 
  -6   4   2   137908.17   136242.42   1404.38 o 
  -3   4   2   201292.34   204968.25   1956.19 o 
   0   4   2    59976.80    57897.45   1078.94 o 
   3   4   2    94476.63    93458.23   1179.93 o 
  -8   5   2    90473.02    86010.91   1260.50 o 
  -5   5   2   187099.28   192144.45   2152.97 o 
  -2   5   2    39638.84    38022.79    918.78 o 
   1   5   2    97141.85    96951.66   2343.54 o 
   4   5   2    84329.99    86466.45   2834.73 o 
 -10   6   2    25119.98    24981.77    970.45 o 
  -7   6   2    43235.05    42383.26   1041.96 o 
  -4   6   2   170424.66   169125.16   2085.41 o 
  -1   6   2    47056.30    43766.67   1090.74 o 
   2   6   2    32036.87    32272.39    707.96 o 
   5   6   2   112661.72   112437.28   2434.94 o 
 -12   7   2    40026.81    40857.09   1171.50 o 
  -9   7   2    27817.07    28024.62    875.62 o 
  -6   7   2   129873.99   124876.49   1853.88 o 
  -3   7   2    22807.20    22790.59    835.62 o 
   0   7   2    57999.02    58609.77   1442.57 o 
   3   7   2    96877.71    97681.27   1437.57 o 
   6   7   2    99687.50    98101.91   5260.11 o 
 -14   8   2    31680.70    29645.33   2008.11 o 
 -11   8   2    26496.19    27662.67   1191.53 o 
  -8   8   2   112625.10   112266.63   1985.44 o 
  -5   8   2    90680.02    89117.36   1721.94 o 
  -2   8   2    53472.86    53199.82   1365.07 o 
   1   8   2    59926.02    60602.46   2431.04 o 
   4   8   2    76955.82    76801.82   2007.08 o 
   7   8   2    13544.42    13952.49   1464.75 o 
 -16   9   2     3413.44     2765.42    831.80 o 
 -13   9   2    27944.64    27194.74   1362.73 o 
 -10   9   2    95389.27   100503.55   4371.99 o 
  -7   9   2   114370.09   117530.23   2839.84 o 
  -4   9   2    22898.89    22670.04   1270.81 o 
  -1   9   2    86215.55    87842.73   2270.86 o 
   2   9   2    36045.65    34515.03   1051.55 o 
   5   9   2    50772.04    53007.41   1825.45 o 
   8   9   2    27836.31    25686.53   3272.61 o 
 -18  10   2    13692.26    13337.77   1613.34 o 
 -15  10   2     7027.85     5871.03    943.25 o 
 -12  10   2    56993.60    53195.46   2388.19 o 
  -9  10   2    26009.64    27262.50   1448.37 o 
  -6  10   2    80806.25    81403.04   2455.97 o 
  -3  10   2    63258.92    61657.89   1888.28 o 
   0  10   2    36009.78    36279.54   1603.61 o 
   3  10   2    49575.62    48758.28   4460.33 o 
   6  10   2    12432.14    10771.97   2817.36 o 
   9  10   2    33128.51    33340.68   7381.13 o 
 -20  11   2     9752.94    10794.61   2011.00 o 
 -17  11   2    15892.31    14913.91   2251.89 o 
 -14  11   2     9945.48     9906.32    925.48 o 
 -11  11   2    58467.68    61165.50   2293.39 o 
  -8  11   2    39315.76    39086.05   1792.51 o 
  -5  11   2    18713.57    17985.08   1032.51 o 
  -2  11   2    32033.86    32518.67   1485.17 o 
   1  11   2    41617.64    39525.46   1812.08 o 
   4  11   2    41752.71    39138.03   3936.44 o 
   7  11   2    11766.96    11324.02   1487.42 o 
  10  11   2    12809.63    10048.59   1620.97 o 
 -22  12   2     1239.56      993.63    528.82 o 
 -19  12   2    21374.63    19273.05   2775.50 o 
 -16  12   2    22932.52    23582.37   2801.58 o 
 -13  12   2     8219.72     8249.36    883.32 o 
 -10  12   2    54513.65    54774.91   2231.67 o 
  -7  12   2    35330.11    36550.38   1842.66 o 
  -4  12   2    59238.34    57226.41   1981.63 o 
  -1  12   2    21962.39    21284.02   1314.48 o 
   2  12   2    79159.09    67500.11   4013.84 o 
   5  12   2     2847.63     3577.99    913.97 o 
   8  12   2    18824.73    18295.89   3477.46 o 
  11  12   2     4255.55     3831.10   1390.51 o 
 -24  13   2     2976.58     3752.95   1326.78 o 
 -21  13   2     8730.63     8230.71   1758.06 o 
 -18  13   2    25890.94    25550.54   3095.10 o 
 -15  13   2     7544.23     7575.13    912.74 o 
 -12  13   2    29197.81    30691.71   1771.84 o 
  -9  13   2    95220.66   100694.80   3105.66 o 
  -6  13   2    19846.93    16886.72   1216.84 o 
  -3  13   2    43865.53    43038.18   1862.91 o 
   0  13   2    61417.36    59580.20   3399.31 o 
   3  13   2    16985.85    15459.62   3934.88 o 
   6  13   2     5926.65     4736.64   1240.70 o 
   9  13   2     7619.91     8287.47   2987.89 o 
 -23  14   2     3672.28     3391.41   1213.12 o 
 -20  14   2     9148.38     8694.36   1933.62 o 
 -17  14   2    21176.67    20289.99   2051.54 o 
 -14  14   2    17671.66    20426.81   1504.20 o 
 -11  14   2    34085.20    33302.86   1858.43 o 
  -8  14   2    34953.99    38674.81   2035.39 o 
  -5  14   2    51003.42    53064.73   2064.07 o 
  -2  14   2    55510.59    55702.80   4453.33 o 
   1  14   2    16109.08    15049.58   1585.98 o 
   4  14   2     7219.67     5913.40   1022.53 o 
   7  14   2    13227.89    11856.11   3518.63 o 
  10  14   2     5959.37     5297.20   1985.27 o 
 -22  15   2    10328.82    16875.39   2731.90 o 
 -19  15   2    11704.31     9895.36   2230.15 o 
 -16  15   2    38552.12    41182.60   2243.47 o 
 -13  15   2    12149.16    13800.37   1248.44 o 
 -10  15   2    57855.38    60911.11   2597.94 o 
  -7  15   2    61204.47    62485.51   2263.50 o 
  -4  15   2    37086.58    36423.64   1838.16 o 
  -1  15   2     4943.69     4833.39    724.80 o 
   2  15   2    10466.70    11620.27   1755.81 o 
   5  15   2    10443.04    10591.42   2518.10 o 
   8  15   2     3644.17     3348.80    934.47 o 
 -21  16   2     4667.18     4951.78   1490.30 o 
 -18  16   2    17854.09    19260.52   2762.52 o 
 -15  16   2    16937.07    18374.39   1491.66 o 
 -12  16   2     6716.62     6931.24    918.34 o 
  -9  16   2    31834.75    34066.98   1692.63 o 
  -6  16   2    36937.86    37137.59   2515.59 o 
  -3  16   2    13147.54    12071.10   1122.37 o 
   0  16   2     7418.60     8172.80   1222.20 o 
   3  16   2     5242.00     5009.85   2053.39 o 
   6  16   2     6945.24     6905.65   1330.66 o 
 -23  17   2     7989.77    11257.47   2264.03 o 
 -20  17   2     2705.66     2164.84    908.51 o 
 -17  17   2    14867.14    16059.40   2671.37 o 
 -14  17   2    17838.21    20038.23   1358.73 o 
 -11  17   2    10422.90    12582.99   1280.83 o 
  -8  17   2    10332.35     9855.16    974.19 o 
  -5  17   2     2147.45     2495.06    512.28 o 
  -2  17   2     8715.77     7777.19   1203.55 o 
   1  17   2     4329.20     4976.51   1011.83 o 
   4  17   2     5542.59     6263.69   1508.52 o 
 -22  18   2     2437.09     2155.47   1046.31 o 
 -19  18   2     7999.03     8024.40   1828.63 o 
 -16  18   2     9801.30     7945.12   1693.01 o 
 -13  18   2    24295.80    27845.71   1933.94 o 
 -10  18   2     2273.68     2124.31    762.20 o 
  -7  18   2    15003.96    14417.84   1447.54 o 
  -4  18   2    14501.91    15009.61   1999.08 o 
  -1  18   2     9383.31     8684.29   1835.66 o 
   2  18   2     6906.39     6830.87   1644.75 o 
 -21  19   2     3767.55     2657.69   1070.00 o 
 -18  19   2     9396.58    11663.12   2142.23 o 
 -15  19   2     8128.99     9336.13   1884.94 o 
 -12  19   2     9181.42    10069.77   1017.60 o 
  -9  19   2     2504.68     2366.86    482.21 o 
  -6  19   2    21017.35    21056.68   2117.87 o 
  -3  19   2    15977.64    16171.62   2220.19 o 
   0  19   2     7142.10     6240.22   1182.89 o 
   3  19   2     7454.00     6613.53   1325.02 o 
 -20  20   2     7804.59    10545.46   2211.78 o 
 -17  20   2     5183.19     6553.18   1593.15 o 
 -14  20   2     8769.62    10347.33   1992.16 o 
 -11  20   2     6722.82     7184.18    887.25 o 
  -8  20   2     7679.81     7187.19   1100.96 o 
  -5  20   2    16898.37    17274.62   1989.75 o 
  -2  20   2     6636.49     5687.48   1409.53 o 
   1  20   2     5226.69     3133.26    893.57 o 
 -19  21   2     4450.38     4969.14   1038.01 o 
 -16  21   2     2769.46     2372.61    748.43 o 
 -13  21   2     7786.62     9030.41   1337.32 o 
 -10  21   2    10370.37     9201.67   1666.37 o 
  -7  21   2     7939.94     7553.15    997.82 o 
  -4  21   2     6233.57     5271.90   1938.69 o 
  -1  21   2     3263.83     3398.76    928.90 o 
 -18  22   2     2812.90     2092.30    714.73 o 
 -15  22   2     8541.79    10450.85   1500.79 o 
 -12  22   2     9392.74    10336.01   1474.94 o 
  -9  22   2     9083.97     9252.61   1412.47 o 
  -6  22   2     4400.98     3327.56    666.45 o 
  -3  22   2     8257.72     8365.02   2198.98 o 
 -17  23   2     6952.31     9747.85   1454.78 o 
 -14  23   2     5373.85     6637.06   1681.61 o 
 -11  23   2     8244.36     8442.58   4079.18 o 
  -8  23   2     2440.04     2012.67    562.29 o 
 -13  24   2     2273.12     2008.73    655.99 o 
 -10  24   2     7118.52     5940.79   3271.47 o 
   1   1   3      647.52      525.63     60.80 o 
  -1   2   3     1236.86     1228.63    125.50 o 
   2   2   3    81081.88    81677.08    965.44 o 
  -3   3   3   110288.80   110649.73   1242.63 o 
   0   3   3    35458.86    34956.90    738.74 o 
   3   3   3    89615.45    90541.74   1161.31 o 
  -5   4   3    35226.18    36817.85    952.81 o 
  -2   4   3    15998.29    16134.74    678.98 o 
   1   4   3    36141.64    39012.54    958.14 o 
   4   4   3    35762.29    37036.24    823.35 o 
  -7   5   3     3231.07     3315.57    229.07 o 
  -4   5   3     3808.15     3400.61    204.17 o 
  -1   5   3     1716.67     1815.71    218.15 o 
   2   5   3     7926.42     7394.55    322.64 o 
   5   5   3    40212.93    41210.14   1107.56 o 
  -9   6   3    17702.86    19397.41    783.03 o 
  -6   6   3     7700.08     8123.15    493.37 o 
  -3   6   3     2364.61     2349.90    255.43 o 
   0   6   3     2449.75     2437.11    266.90 o 
   3   6   3        1.50       49.66     80.49 o 
   6   6   3     9602.66     9936.98    754.25 o 
 -11   7   3     6079.15     6409.60    468.42 o 
  -8   7   3    28131.60    29273.00    930.93 o 
  -5   7   3     1380.07     1285.00    188.11 o 
  -2   7   3     7030.03     6628.29    422.31 o 
   1   7   3     1420.67     1214.73    250.89 o 
   4   7   3      784.78      780.96    157.27 o 
   7   7   3     1339.58     1201.36    263.94 o 
 -13   8   3     4245.04     4602.27    490.94 o 
 -10   8   3     6581.75     7080.02    521.03 o 
  -7   8   3     1339.93     1273.44    157.31 o 
  -4   8   3     8695.18     7669.55    535.52 o 
  -1   8   3     8972.30     8877.81    690.25 o 
   2   8   3     6086.74     5830.40    444.15 o 
   5   8   3      277.02      285.02    123.06 o 
   8   8   3     1766.71     1713.30    545.42 o 
 -15   9   3     1809.02     1113.17    389.52 o 
 -12   9   3      507.88      333.94    101.42 o 
  -9   9   3      986.15      439.96    261.03 o 
  -6   9   3     3993.04     4188.37    541.25 o 
  -3   9   3     5156.69     5282.70    548.14 o 
   0   9   3      137.27     -157.24    281.51 o 
   3   9   3     2255.84     2171.18    272.67 o 
   6   9   3    11745.16    11821.81   1142.91 o 
   9   9   3     2357.60      186.70    960.18 o 
 -17  10   3     1318.35      718.74    527.57 o 
 -14  10   3       50.28     -143.99    230.72 o 
 -11  10   3    11568.58    11681.89   1005.19 o 
  -8  10   3    10953.80    12061.32    988.74 o 
  -5  10   3     8408.26     8650.65    835.04 o 
  -2  10   3    18338.84    17406.99   1176.08 o 
   1  10   3      982.31     1115.89    303.31 o 
   4  10   3     9468.16     7602.39   1075.97 o 
   7  10   3     1891.18     1207.60    405.04 o 
  10  10   3     6603.33     5738.39   2295.53 o 
 -19  11   3      610.27      638.53    441.72 o 
 -16  11   3      191.46     -321.90    330.35 o 
 -13  11   3     2762.66     2681.99    484.20 o 
 -10  11   3     1098.39      849.67    173.32 o 
  -7  11   3     3446.31     3705.17    570.35 o 
  -4  11   3      920.50     1160.72    420.50 o 
  -1  11   3    10419.92     9959.25    878.19 o 
   2  11   3     4333.01     4326.88    421.16 o 
   5  11   3     2296.29     2116.28   1320.17 o 
   8  11   3     3426.15     3784.42    859.86 o 
  11  11   3      948.78      636.36    840.90 o 
 -21  12   3     2024.68     1899.54    816.45 o 
 -18  12   3      427.75       83.73    302.87 o 
 -15  12   3     4391.04     3233.70    550.80 o 
 -12  12   3      633.39      544.95    248.99 o 
  -9  12   3    14126.56    15670.84   1224.48 o 
  -6  12   3      732.75     1146.06    273.87 o 
  -3  12   3     9044.70     8725.80    805.94 o 
   0  12   3     1096.42      970.35    256.73 o 
   3  12   3     1490.11     1238.51    565.41 o 
   6  12   3      637.21     -229.86    378.79 o 
   9  12   3      348.22      891.36    223.84 o 
  12  12   3        7.39      323.47    284.34 o 
 -23  13   3     1117.17      533.70    340.10 o 
 -20  13   3       68.36       45.47    289.40 o 
 -17  13   3     7029.92     8456.38   1640.90 o 
 -14  13   3      223.60      428.18    375.94 o 
 -11  13   3     1794.00     1411.66    430.67 o 
  -8  13   3     2293.58     2925.67    537.30 o 
  -5  13   3     2109.86     1827.60    361.91 o 
  -2  13   3     5516.28     5656.18    679.74 o 
   1  13   3     7281.65     7171.77    849.34 o 
   4  13   3      430.46      395.88    110.46 o 
   7  13   3      967.57     1081.98    306.25 o 
  10  13   3      357.80      901.77    535.71 o 
 -22  14   3     3370.70     4265.77   1388.46 o 
 -19  14   3      676.45      182.67    403.65 o 
 -16  14   3     3040.21     2670.08    636.84 o 
 -13  14   3    11718.98    13747.93   1274.14 o 
 -10  14   3     8847.25     9445.47   1020.37 o 
  -7  14   3     3223.67     3594.45    496.29 o 
  -4  14   3      291.77      296.97    158.58 o 
  -1  14   3     2022.70      843.02    752.80 o 
   2  14   3     2581.72     3172.35    837.17 o 
   5  14   3      873.87      336.98    328.04 o 
   8  14   3      825.60     1241.03   1409.50 o 
 -21  15   3     1420.56     -141.73    483.30 o 
 -18  15   3      767.59      286.96    180.03 o 
 -15  15   3     1605.65     1064.44    415.69 o 
 -12  15   3     1868.16     1616.94    357.47 o 
  -9  15   3     6753.90     7293.38    926.71 o 
  -6  15   3     8113.53     9410.22    899.05 o 
  -3  15   3      951.47     1015.29    269.16 o 
   0  15   3     1713.30     1675.61    397.78 o 
   3  15   3      978.89      598.24    299.61 o 
   6  15   3     3530.72     2337.42    810.10 o 
 -23  16   3      929.97     1038.80    680.72 o 
 -20  16   3      179.35     -140.10    522.18 o 
 -17  16   3      196.75      896.84    479.99 o 
 -14  16   3     7522.40     8765.67   1061.27 o 
 -11  16   3      806.25      773.04    308.15 o 
  -8  16   3     1278.49     1121.17    348.27 o 
  -5  16   3     4677.08     3796.08    615.13 o 
  -2  16   3       24.31      540.47    255.66 o 
   1  16   3     7708.02     6666.35   1120.96 o 
   4  16   3      116.63      -79.03    582.73 o 
   7  16   3     1347.37     1839.00    614.75 o 
 -22  17   3      286.11      237.12    458.35 o 
 -19  17   3      164.64        2.89    306.98 o 
 -16  17   3     1319.50     1621.54    626.09 o 
 -13  17   3    11363.43    13464.21   1337.16 o 
 -10  17   3     3907.51     3907.39    589.59 o 
  -7  17   3     5564.72     6636.70    812.80 o 
  -4  17   3     1507.76     1075.40    603.98 o 
  -1  17   3      251.94      807.33    338.44 o 
   2  17   3     1851.15      224.53    645.15 o 
   5  17   3     4451.74     4247.89   1109.94 o 
 -21  18   3     1254.07     1726.15    864.25 o 
 -18  18   3     1488.39     1375.28    645.66 o 
 -15  18   3     2038.87     2140.15    551.56 o 
 -12  18   3     2544.94     2869.68    656.99 o 
  -9  18   3     1228.31     1086.19    333.23 o 
  -6  18   3     4791.67     5703.01    880.19 o 
  -3  18   3     1103.11     1014.78    371.79 o 
   0  18   3     1018.41     1450.21    630.18 o 
   3  18   3     3403.06     4374.01   1010.81 o 
 -20  19   3     5023.28     5875.82   1578.31 o 
 -17  19   3       50.17     -217.82    377.06 o 
 -14  19   3     5105.93     6602.27    979.68 o 
 -11  19   3     1057.28      588.27    217.78 o 
  -8  19   3     2201.12     2033.68    435.25 o 
  -5  19   3      303.31      514.98    274.21 o 
  -2  19   3     6255.65     5272.61    848.19 o 
   1  19   3      629.16      790.79    432.36 o 
 -19  20   3      829.24      746.45    575.65 o 
 -16  20   3      985.70      884.53    455.59 o 
 -13  20   3     1624.44     1672.74    429.61 o 
 -10  20   3      117.37      162.87    280.51 o 
  -7  20   3       44.78      187.47    140.50 o 
  -4  20   3     5537.65     5338.07   1078.24 o 
  -1  20   3        3.29      573.28    391.79 o 
 -18  21   3     1407.12      840.68    635.11 o 
 -15  21   3     2077.52     4237.31   1374.01 o 
 -12  21   3      728.08      760.64    390.90 o 
  -9  21   3      897.66      950.69    353.39 o 
  -6  21   3     1248.46     2392.90    685.38 o 
  -3  21   3      485.48      936.78    534.48 o 
 -17  22   3      773.21     1904.82    892.71 o 
 -14  22   3     1094.99     1438.61    519.29 o 
 -11  22   3     2701.55     3937.72    730.70 o 
  -8  22   3      694.16      794.80    288.35 o 
  -5  22   3     1335.47     1022.39    583.21 o 
 -16  23   3     1427.36     3012.09    814.57 o 
 -13  23   3     1143.55     2382.10    709.84 o 
 -10  23   3     1176.78      707.21    397.52 o 
  -7  23   3      280.14      -29.36    273.83 o 
 -12  24   3     2312.79     2265.26   1367.11 o 
  -1   1   4   106873.19   106734.83   1052.58 o 
  -3   2   4   364992.19   372181.97   3558.33 o 
   0   2   4   117518.98   117906.82   1068.26 o 
  -5   3   4   236518.89   235740.34   2313.69 o 
  -2   3   4   186260.47   190149.86   1916.98 o 
   1   3   4    44428.95    45251.86    923.58 o 
  -7   4   4   174004.42   176561.19   1603.93 o 
  -4   4   4   277975.16   279742.34   2305.85 o 
  -1   4   4    95639.89    96062.48   1517.81 o 
   2   4   4    32666.25    32706.60    711.14 o 
  -9   5   4   113676.84   113735.76   1564.29 o 
  -6   5   4   317262.69   331358.47   2740.84 o 
  -3   5   4    10056.42    10119.64    402.59 o 
   0   5   4    66386.75    67911.43   1328.33 o 
   3   5   4    58090.34    56156.21    979.46 o 
 -11   6   4   119092.80   122091.06   3293.18 o 
  -8   6   4   162161.52   170536.78   1901.37 o 
  -5   6   4   100608.79    99914.62   1268.75 o 
  -2   6   4    26155.63    25880.56    939.39 o 
   1   6   4    25937.37    24566.30    917.11 o 
   4   6   4    46027.50    48345.02   1485.29 o 
 -13   7   4    58164.46    55285.82   2877.25 o 
 -10   7   4    46800.82    46967.46   1320.95 o 
  -7   7   4    55280.30    54891.04   1110.73 o 
  -4   7   4     8566.98     7730.98    496.28 o 
  -1   7   4    71461.91    75427.49   1594.01 o 
   2   7   4    73197.22    73395.54   2086.88 o 
   5   7   4    38342.59    38876.87   1280.05 o 
 -15   8   4    13814.65    13238.40   2368.01 o 
 -12   8   4    40036.80    39424.41   1293.50 o 
  -9   8   4    36712.86    36775.35   1175.56 o 
  -6   8   4    45937.83    40162.74   1903.40 o 
  -3   8   4    69554.51    68398.79   1771.18 o 
   0   8   4    37179.71    37413.56   1463.68 o 
   3   8   4    48554.90    48924.16   1397.51 o 
   6   8   4    13020.62    14265.94    931.46 o 
 -17   9   4    45338.30    44351.99   7628.68 o 
 -14   9   4     5080.36     4800.31    564.16 o 
 -11   9   4    58470.06    59247.28   2214.45 o 
  -8   9   4   124241.65   122054.86   4349.81 o 
  -5   9   4    36581.94    35052.10   1590.66 o 
  -2   9   4    69366.00    72863.94   2027.29 o 
   1   9   4   107470.60   104257.39   4589.74 o 
   4   9   4    34885.79    35967.25   1771.39 o 
   7   9   4    22553.73    22488.21   2280.16 o 
 -19  10   4    13750.45    14763.65   1717.14 o 
 -16  10   4    19804.89    17929.88   2988.37 o 
 -13  10   4     5115.79     4956.57    665.92 o 
 -10  10   4    82719.52    84551.96   2764.17 o 
  -7  10   4    34095.83    33576.69   1754.81 o 
  -4  10   4   101208.23   103148.49   2455.12 o 
  -1  10   4    69992.30    70589.86   2555.23 o 
   2  10   4    46259.13    46737.66   1425.15 o 
   5  10   4     4285.76     3847.72    921.13 o 
   8  10   4    38792.93    37593.46   9317.27 o 
 -21  11   4     9970.91     9185.58   2485.01 o 
 -18  11   4    13732.07    14026.27   1614.87 o 
 -15  11   4     7904.06     7773.29    853.51 o 
 -12  11   4    18276.45    19120.20   1397.81 o 
  -9  11   4    96791.77    97928.88   3033.44 o 
  -6  11   4    23976.86    25570.79   1523.32 o 
  -3  11   4    44757.04    44788.73   1722.80 o 
   0  11   4    30835.50    29799.29   1542.91 o 
   3  11   4    25552.81    25626.12   1085.29 o 
   6  11   4    21719.30    20944.62   3590.65 o 
   9  11   4    12883.86    12310.59   1716.38 o 
 -23  12   4     6939.66     6431.30   1718.09 o 
 -20  12   4     5481.46     6006.11   1475.51 o 
 -17  12   4    21805.63    22891.84   2712.32 o 
 -14  12   4     7918.92     8943.22   1563.00 o 
 -11  12   4    32846.72    30237.61   3122.75 o 
  -8  12   4    52948.04    54326.19   2271.96 o 
  -5  12   4    47502.98    48493.98   1823.96 o 
  -2  12   4    26069.37    26352.41   1441.92 o 
   1  12   4    28762.59    27894.69   1616.27 o 
   4  12   4    40423.67    37505.42   8658.46 o 
   7  12   4    16080.86    14368.44   1841.35 o 
  10  12   4     5558.01     5231.02   1148.36 o 
 -22  13   4     8826.04     9462.10   2081.15 o 
 -19  13   4     5641.90     5813.53   1445.92 o 
 -16  13   4    25700.47    27727.01   2966.60 o 
 -13  13   4    12478.54    11168.81    827.56 o 
 -10  13   4    46873.41    51675.38   3177.01 o 
  -7  13   4    28425.64    29710.23   1762.83 o 
  -4  13   4    14119.18    13395.55   1022.94 o 
  -1  13   4    53831.46    50555.58   3095.71 o 
   2  13   4    15716.91    14991.98   1264.15 o 
   5  13   4    12079.98    11906.43   1528.59 o 
   8  13   4      997.25     1712.19    633.84 o 
 -21  14   4     6322.92     7527.45   1780.26 o 
 -18  14   4     8170.55     8015.22   1715.95 o 
 -15  14   4    43973.35    45415.25   2414.26 o 
 -12  14   4    11812.06    12956.17   1248.03 o 
  -9  14   4    19423.10    20311.66   1574.37 o 
  -6  14   4    38960.14    41527.54   2177.79 o 
  -3  14   4    42019.74    37681.50   2326.79 o 
   0  14   4    28666.66    27799.11   3167.43 o 
   3  14   4    16492.18    15439.29   1643.88 o 
   6  14   4    13481.38    13293.64   3060.75 o 
   9  14   4     5087.49     5170.37   2497.73 o 
 -23  15   4    11130.74    12858.71   2435.86 o 
 -20  15   4     7977.83     7060.28   1058.14 o 
 -17  15   4    13361.61    13606.83   1371.94 o 
 -14  15   4    20025.95    22339.28   1691.89 o 
 -11  15   4    24503.39    26740.83   1772.57 o 
  -8  15   4    28642.97    28688.47   1569.92 o 
  -5  15   4    31956.24    37366.54   1842.47 o 
  -2  15   4    48209.20    46950.54   2522.19 o 
   1  15   4    14892.89    15180.22   1488.91 o 
   4  15   4    13254.37    10211.48   2917.38 o 
   7  15   4     2782.72     2901.41    846.99 o 
 -22  16   4     9141.02    12680.87   2393.54 o 
 -19  16   4    11567.02    12119.56   1350.46 o 
 -16  16   4    21908.64    21750.33   1752.61 o 
 -13  16   4    26110.02    28894.58   1942.69 o 
 -10  16   4    16867.48    19279.39   1598.20 o 
  -7  16   4    42554.25    44215.71   2045.54 o 
  -4  16   4    40765.34    40128.50   4330.32 o 
  -1  16   4     4086.13     3638.34    612.75 o 
   2  16   4     6372.03     6124.30   1088.69 o 
   5  16   4     8203.53     8696.96   1623.66 o 
 -21  17   4     7117.26     8063.33   1897.08 o 
 -18  17   4     9020.82     9522.65   1243.12 o 
 -15  17   4    10566.74    11048.29   1633.51 o 
 -12  17   4    25325.66    28772.22   1984.01 o 
  -9  17   4     4390.21     4035.14    631.68 o 
  -6  17   4    20527.19    20167.64   1949.75 o 
  -3  17   4     7231.16     7151.43    918.94 o 
   0  17   4     4988.15     5214.87    843.53 o 
   3  17   4     8713.96     7889.25   2421.13 o 
   6  17   4     2378.78     2632.87    844.31 o 
 -20  18   4    11529.68    13684.24   2442.36 o 
 -17  18   4    10270.05    11383.72   1343.16 o 
 -14  18   4    10554.52    10248.59   1225.90 o 
 -11  18   4    15978.95    18821.15   1661.16 o 
  -8  18   4    14180.19    14888.09   1258.15 o 
  -5  18   4    10144.28     8782.92   1002.26 o 
  -2  18   4     4549.50     4464.90    793.39 o 
   1  18   4     3587.36     3569.32    859.28 o 
   4  18   4     5582.47     4678.52   2454.21 o 
 -22  19   4     2748.96     2668.16   1105.30 o 
 -19  19   4     7298.25     5356.66   1462.20 o 
 -16  19   4     8018.57     8789.82   1178.64 o 
 -13  19   4    13043.48    15760.79   1560.15 o 
 -10  19   4     8482.93     8251.77    931.82 o 
  -7  19   4     8291.47     6987.55    904.31 o 
  -4  19   4    10705.26    10787.51   1185.24 o 
  -1  19   4     5122.69     5549.83    884.75 o 
   2  19   4     7427.62     6794.65   1524.95 o 
 -21  20   4     5193.11     6841.56   1789.90 o 
 -18  20   4     6173.54     5938.29   1563.85 o 
 -15  20   4    10597.59    12840.99   2190.67 o 
 -12  20   4     4488.99     5627.17    797.28 o 
  -9  20   4     4453.52     5365.74    817.11 o 
  -6  20   4     9291.05     7932.65   1150.75 o 
  -3  20   4    12163.60    12836.75   1665.15 o 
   0  20   4     3153.21     3081.78    855.47 o 
 -20  21   4     4703.26     4752.17   1597.34 o 
 -17  21   4     6961.71     7934.66   1870.44 o 
 -14  21   4     5170.23     5782.65   1079.22 o 
 -11  21   4     7906.78     8808.43   1048.62 o 
  -8  21   4     6203.48     6640.53    920.44 o 
  -5  21   4     3875.49     3772.94    721.32 o 
  -2  21   4     6248.03     7391.66   2760.85 o 
 -19  22   4     1785.30     1773.97    686.50 o 
 -16  22   4     7494.37     9867.17   2031.68 o 
 -13  22   4     2146.16     1695.22    593.68 o 
 -10  22   4    11451.02    12479.94   2158.72 o 
  -7  22   4     5629.83     5634.32    926.60 o 
  -4  22   4     6693.86     4929.65   2128.44 o 
 -15  23   4     7147.65     8071.41   1324.36 o 
 -12  23   4     5740.95     8907.24   1370.28 o 
  -9  23   4     7319.80     8486.69   1130.73 o 
  -6  23   4     3363.93     2782.69    638.53 o 
   0   1   5     1470.68     1248.32    146.65 o 
  -2   2   5    65801.20    67204.81    808.14 o 
   1   2   5    54585.60    55296.52    730.17 o 
  -4   3   5    36238.92    35931.26    587.15 o 
  -1   3   5     3977.88     4105.73    201.93 o 
   2   3   5     3098.01     2974.30    213.75 o 
  -6   4   5     3014.20     3022.90    186.56 o 
  -3   4   5      470.94      467.47    103.91 o 
   0   4   5     7781.41     7884.25    404.84 o 
   3   4   5      775.61      530.79    187.79 o 
  -8   5   5     6471.51     6133.77    320.84 o 
  -5   5   5     6389.29     6771.27    279.55 o 
  -2   5   5    35063.50    37913.93    809.77 o 
   1   5   5      183.86      313.35    131.30 o 
   4   5   5    20387.23    20626.38    647.29 o 
 -10   6   5     7502.43     8341.13    498.52 o 
  -7   6   5    33534.89    34505.71   1289.56 o 
  -4   6   5     7780.05     7987.72    330.12 o 
  -1   6   5       34.55       74.29     73.30 o 
   2   6   5     6972.42     6317.20    468.75 o 
   5   6   5     4344.82     4032.02    395.78 o 
 -12   7   5     7044.09     6444.77    510.68 o 
  -9   7   5     5636.29     5554.64    336.47 o 
  -6   7   5     5055.39     5181.57    311.78 o 
  -3   7   5    13039.18    13370.57    649.88 o 
   0   7   5    11092.99    10633.36    623.28 o 
   3   7   5     1435.41     1181.69    196.71 o 
   6   7   5     3406.25     2928.68    351.75 o 
 -14   8   5     3397.56     3218.91    385.03 o 
 -11   8   5     4612.31     4689.22    552.15 o 
  -8   8   5     2710.09     3041.91    281.40 o 
  -5   8   5     2013.46     1918.88    301.59 o 
  -2   8   5      939.05     1129.16    256.49 o 
   1   8   5     7787.58     7664.00    700.83 o 
   4   8   5       30.00       -3.88     87.80 o 
   7   8   5      892.05      731.22    248.28 o 
 -16   9   5     1331.82     1830.81    554.44 o 
 -13   9   5      493.11      127.91    125.34 o 
 -10   9   5    21958.16    22404.13   1398.48 o 
  -7   9   5    20844.78    21450.51   1032.21 o 
  -4   9   5     4390.18     4729.91    602.87 o 
  -1   9   5     6158.53     5833.25    598.07 o 
   2   9   5      802.99      428.99    185.63 o 
   5   9   5     5105.33     4501.46    433.98 o 
   8   9   5     5809.77     4763.06    987.90 o 
 -18  10   5      728.88      155.19    926.93 o 
 -15  10   5     1245.36     1066.64    283.58 o 
 -12  10   5     4722.32     6048.35   1169.50 o 
  -9  10   5    14990.88    16538.05    813.04 o 
  -6  10   5     2262.91     2313.88    252.70 o 
  -3  10   5     1748.26     1990.16    329.21 o 
   0  10   5     4224.86     4556.05    572.73 o 
   3  10   5      451.34      461.51    184.67 o 
   6  10   5     4473.01     3526.14    678.71 o 
   9  10   5     3764.18     3248.96    820.34 o 
 -20  11   5      183.79     -200.23    345.16 o 
 -17  11   5     1411.60      576.72    339.96 o 
 -14  11   5     2801.82     3404.61    951.03 o 
 -11  11   5     1310.74     1447.13    263.20 o 
  -8  11   5    14864.82    16494.82   1217.16 o 
  -5  11   5    10941.76    11922.70   1037.85 o 
  -2  11   5     5875.33     6252.99    664.29 o 
   1  11   5     6954.71     5745.31   1167.82 o 
   4  11   5     2819.14     3104.54    561.38 o 
   7  11   5     3087.85     3249.88    766.11 o 
  10  11   5     1324.31     1547.27    857.66 o 
 -22  12   5     1039.02       41.81    804.90 o 
 -19  12   5     1043.21       -5.15    387.44 o 
 -16  12   5     5024.93     5650.53   1288.95 o 
 -13  12   5     2687.70     2742.68    383.94 o 
 -10  12   5     2347.51     2046.47    320.25 o 
  -7  12   5      539.17      226.73    128.96 o 
  -4  12   5     1366.76     1303.97    288.46 o 
  -1  12   5      242.36       77.87    226.02 o 
   2  12   5     4534.27     4859.97    500.32 o 
   5  12   5      734.94      304.96    467.71 o 
   8  12   5     4397.55     3467.30   1047.91 o 
  11  12   5      113.98      138.45   1110.95 o 
 -21  13   5     1421.67     1142.79    851.03 o 
 -18  13   5     1047.21      860.05    552.90 o 
 -15  13   5     6098.83     5704.60    842.99 o 
 -12  13   5     7031.87     6882.96    916.31 o 
  -9  13   5     7924.90     8053.88    932.08 o 
  -6  13   5    11256.02    11325.24    940.90 o 
  -3  13   5     3259.42     2083.87    618.84 o 
   0  13   5     9336.47     9184.70   1049.04 o 
   3  13   5     1782.43     1823.84    423.59 o 
   6  13   5     2869.26     3572.26    848.06 o 
   9  13   5       33.24      174.59    861.43 o 
 -23  14   5     1426.78     2344.35   1057.27 o 
 -20  14   5     1164.56     1562.07    830.37 o 
 -17  14   5     2085.36     2086.68    503.05 o 
 -14  14   5     1114.62     1464.66    866.62 o 
 -11  14   5     1421.52     1521.20    461.09 o 
  -8  14   5      394.90      190.41    315.07 o 
  -5  14   5     6599.49     7360.28    784.39 o 
  -2  14   5     1613.03     1092.08    308.02 o 
   1  14   5     1539.35     1447.48    348.29 o 
   4  14   5     1080.31     1590.57    609.76 o 
   7  14   5     1124.00      123.64    345.89 o 
 -22  15   5      558.29      306.51    381.60 o 
 -19  15   5     1970.49     2161.68    606.21 o 
 -16  15   5      362.96      406.46    304.26 o 
 -13  15   5     3634.57     4283.87    736.47 o 
 -10  15   5     2742.08     3150.58    619.98 o 
  -7  15   5    14193.41    15656.17   1174.29 o 
  -4  15   5     1079.97      580.51    340.55 o 
  -1  15   5     4853.09     5118.63    751.06 o 
   2  15   5      178.58      312.58    257.76 o 
   5  15   5      931.60      504.62   1092.77 o 
   8  15   5      676.26      781.74    491.93 o 
 -21  16   5     1453.92     2103.02    866.38 o 
 -18  16   5        0.79       10.90    718.83 o 
 -15  16   5     1492.96     1015.13    341.98 o 
 -12  16   5     3332.69     3207.95    672.50 o 
  -9  16   5     2730.32     2456.52    560.53 o 
  -6  16   5     8195.02     9236.37    946.13 o 
  -3  16   5     4808.49     3732.32    836.08 o 
   0  16   5     3627.15     4545.45    873.52 o 
   3  16   5      254.68       84.29     71.70 o 
   6  16   5      969.11      250.37    602.33 o 
 -20  17   5      373.98      429.99    632.30 o 
 -17  17   5      335.52      252.75    689.30 o 
 -14  17   5     6819.06     7434.81   1043.56 o 
 -11  17   5     2585.50     2965.31    671.26 o 
  -8  17   5      958.60     1022.00    467.29 o 
  -5  17   5      743.57      898.95    341.01 o 
  -2  17   5     1806.50     2180.16    524.93 o 
   1  17   5     1141.81      438.20    260.33 o 
   4  17   5     1502.75     1359.59   1162.95 o 
 -22  18   5      190.28      767.41    787.71 o 
 -19  18   5     2324.83      964.39    692.62 o 
 -16  18   5      595.25      237.54    209.54 o 
 -13  18   5     2404.05     1869.50    498.19 o 
 -10  18   5     1753.95     2021.07    583.25 o 
  -7  18   5     1916.00     2464.45    793.07 o 
  -4  18   5      357.04      -28.04    408.06 o 
  -1  18   5     1823.11      933.73    308.28 o 
   2  18   5     3325.34     2913.96   1491.92 o 
 -21  19   5     1628.38     2092.89    917.44 o 
 -18  19   5     1658.11     2363.08    923.10 o 
 -15  19   5     3089.47     3937.69    788.52 o 
 -12  19   5     1395.65     1619.35    552.62 o 
  -9  19   5     2910.22     3724.85    631.80 o 
  -6  19   5      193.76      101.99    167.45 o 
  -3  19   5     7047.30     6374.42   1408.01 o 
   0  19   5     1079.82      827.90    293.04 o 
 -20  20   5     1685.91     2481.50   1139.58 o 
 -17  20   5     3637.60     4188.24   1227.18 o 
 -14  20   5      201.54      302.22    198.24 o 
 -11  20   5     3961.06     5424.76    794.98 o 
  -8  20   5      733.36      916.60    243.43 o 
  -5  20   5     1689.66     1475.83    878.89 o 
  -2  20   5     1791.55      995.08    735.39 o 
   1  20   5     1669.63     2039.12    845.83 o 
 -19  21   5      858.70      965.36    388.56 o 
 -16  21   5      640.27     1076.42    845.38 o 
 -13  21   5       82.05     -141.60    178.04 o 
 -10  21   5      159.22      849.73    295.42 o 
  -7  21   5       49.79      453.39    382.29 o 
  -4  21   5      695.00      314.05    279.77 o 
  -1  21   5     1311.17      925.40    449.55 o 
 -18  22   5      798.09      206.49    275.53 o 
 -15  22   5      117.96      595.52    436.04 o 
 -12  22   5     2797.30     3784.55    703.75 o 
  -9  22   5       38.36      152.42    161.71 o 
  -6  22   5     2187.06     2599.29    773.58 o 
 -14  23   5      417.58      440.15    401.12 o 
 -11  23   5     1082.79     1301.13    407.06 o 
  -8  23   5     1522.73     1186.57    447.99 o 
   0   0   6   395215.69   430269.22   6553.45 o 
   1   1   6     4238.04     4283.94    318.53 o 
  -1   2   6   168069.13   168201.13   1282.03 o 
   2   2   6    96921.08    97714.96    887.21 o 
  -3   3   6    70737.93    70961.77    795.31 o 
   0   3   6   368018.06   367646.34   2038.68 o 
   3   3   6    89317.48    89831.35   1041.68 o 
  -5   4   6   220716.94   222520.81   1451.35 o 
  -2   4   6    82011.86    83241.85   1871.02 o 
   1   4   6   122617.33   124690.30   1608.95 o 
   4   4   6    91245.91    94220.86   1270.09 o 
  -7   5   6   256084.67   260479.00   1870.50 o 
  -4   5   6   103803.34   105543.84   1138.29 o 
  -1   5   6    94746.44    93170.77   1243.79 o 
   2   5   6    99583.10    95306.79   2901.67 o 
   5   5   6    53841.12    54018.51   1125.51 o 
  -9   6   6   139777.08   139122.16   1660.66 o 
  -6   6   6    98979.63    99239.84   1306.40 o 
  -3   6   6    78017.80    80632.58   1253.52 o 
   0   6   6    38539.14    37477.51   1090.71 o 
   3   6   6    55368.01    52485.28   1824.50 o 
   6   6   6    24170.05    23184.46   1013.18 o 
 -11   7   6    44526.43    44435.31   1244.89 o 
  -8   7   6   156693.56   162005.20   1950.65 o 
  -5   7   6    48451.54    48871.41    808.37 o 
  -2   7   6    39815.95    39146.18   1285.13 o 
   1   7   6    31467.52    30360.14   1309.32 o 
   4   7   6    50483.05    50127.96   1840.07 o 
   7   7   6    19657.13    19470.59   1162.92 o 
 -13   8   6    12794.60    13057.41    785.04 o 
 -10   8   6    75962.52    75783.42   1429.82 o 
  -7   8   6    60767.96    60527.98   1392.58 o 
  -4   8   6   109536.63   113537.59   2747.47 o 
  -1   8   6    28349.85    27166.29   1227.32 o 
   2   8   6    36978.80    38484.73   1630.36 o 
   5   8   6    23807.26    22064.38   1172.98 o 
   8   8   6    38996.27    38079.51   5752.92 o 
 -15   9   6    30921.53    30010.05   2418.38 o 
 -12   9   6    16295.80    16148.01   1592.02 o 
  -9   9   6    88552.63    86385.33   2023.40 o 
  -6   9   6    23091.36    23301.77    871.58 o 
  -3   9   6    49778.34    48118.80   1638.31 o 
   0   9   6    39180.95    38728.86   1616.14 o 
   3   9   6    50020.07    52457.50   2193.95 o 
   6   9   6     4396.82     3737.65    593.87 o 
   9   9   6    10508.22    10482.59   1872.31 o 
 -17  10   6    30430.96    29996.00   3677.83 o 
 -14  10   6    19141.07    17395.22   3259.94 o 
 -11  10   6     8441.19     7689.91    771.80 o 
  -8  10   6    50986.84    48019.71   3074.09 o 
  -5  10   6    82323.75    89502.32   2733.61 o 
  -2  10   6    40854.04    40420.98   1623.67 o 
   1  10   6    24836.04    24585.48   1386.43 o 
   4  10   6    26282.41    26287.65   1269.30 o 
   7  10   6    22604.09    23478.69   3243.32 o 
  10  10   6    12475.23    11969.06   3411.17 o 
 -19  11   6     7170.70     6272.33   1368.58 o 
 -16  11   6    20386.77    20334.14   1859.00 o 
 -13  11   6    21902.09    21358.11   2027.02 o 
 -10  11   6    24513.43    23724.11   1049.95 o 
  -7  11   6    43562.95    39317.61   1891.17 o 
  -4  11   6    34019.42    34559.49   1527.93 o 
  -1  11   6    64779.57    64355.11   3924.93 o 
   2  11   6    32826.38    32089.80   1315.15 o 
   5  11   6    15619.47    13165.70   1253.71 o 
   8  11   6     8391.02     7036.33   1150.76 o 
  11  11   6    14444.33    13704.96   3472.69 o 
 -21  12   6    15036.49    15447.75   4874.38 o 
 -18  12   6     9407.16    10416.36   1886.31 o 
 -15  12   6    43826.44    49090.84   3802.80 o 
 -12  12   6    17008.07    16828.54    968.03 o 
  -9  12   6    20599.83    20507.57   1453.37 o 
  -6  12   6    52818.81    54721.38   2357.14 o 
  -3  12   6    22176.99    21114.34   1284.01 o 
   0  12   6    19745.42    19607.88   1310.85 o 
   3  12   6    21018.57    19091.50   1652.81 o 
   6  12   6    13832.96    12214.34   1518.54 o 
   9  12   6     4161.84     4431.39    995.57 o 
 -23  13   6     7606.21    10063.31   2149.96 o 
 -20  13   6     6827.79     8129.65   1820.38 o 
 -17  13   6     8127.21     9004.71   1704.09 o 
 -14  13   6    33697.23    36788.75   2178.55 o 
 -11  13   6    14379.91    11767.43   1454.53 o 
  -8  13   6    15708.94    16046.92   1336.70 o 
  -5  13   6    39003.54    40951.21   1800.02 o 
  -2  13   6    39633.90    36885.62   2402.48 o 
   1  13   6     7443.19     7247.35    848.03 o 
   4  13   6    14480.77    14182.09   1788.82 o 
   7  13   6    12024.68    10475.98   2712.67 o 
  10  13   6     4327.51     4762.49   1751.50 o 
 -22  14   6     3454.59     5040.12   1515.11 o 
 -19  14   6     9192.60    11085.39   1979.64 o 
 -16  14   6    22382.78    24320.23   1863.07 o 
 -13  14   6    13697.45    14656.59   1386.63 o 
 -10  14   6     4014.96     4122.38    703.93 o 
  -7  14   6    55341.18    61582.04   2704.29 o 
  -4  14   6    36785.10    38287.16   1848.18 o 
  -1  14   6    15499.75    14970.46   1240.46 o 
   2  14   6    27199.17    25486.69   1841.85 o 
   5  14   6    13544.75    12841.77   2374.60 o 
   8  14   6     3746.50     3581.39    951.14 o 
 -21  15   6     2451.75     3408.83   1205.28 o 
 -18  15   6     6463.41     7564.54   1093.33 o 
 -15  15   6    15567.67    17039.89   1567.71 o 
 -12  15   6    28864.72    31344.07   2001.65 o 
  -9  15   6     8283.71     8625.87   1058.14 o 
  -6  15   6    39197.70    42663.63   1979.68 o 
  -3  15   6    35729.27    35666.62   2274.76 o 
   0  15   6    26043.94    23394.22   3215.79 o 
   3  15   6    11710.13    11084.93   1418.13 o 
   6  15   6     6990.78     6956.40   1281.54 o 
 -23  16   6     4693.63     6659.67   1720.31 o 
 -20  16   6     8471.44     9146.87   1273.69 o 
 -17  16   6    11482.25    11380.45   1412.68 o 
 -14  16   6    24753.87    26073.59   1943.36 o 
 -11  16   6    22635.80    23970.30   1797.66 o 
  -8  16   6    23290.88    22844.65   1480.64 o 
  -5  16   6    28587.52    31710.88   1794.51 o 
  -2  16   6    20305.80    20416.62   2235.91 o 
   1  16   6     5912.86     4890.61    790.76 o 
   4  16   6     7252.81     6876.51   2191.49 o 
   7  16   6     5422.59     4243.28   2040.69 o 
 -22  17   6     3914.94     5108.85   1480.09 o 
 -19  17   6    10632.27    10538.03   1329.11 o 
 -16  17   6    14519.97    15328.98   1568.45 o 
 -13  17   6    25590.42    26731.27   1959.18 o 
 -10  17   6    13953.28    14761.01   1485.29 o 
  -7  17   6    18444.10    19867.80   1438.76 o 
  -4  17   6    15842.75    15933.47   1356.99 o 
  -1  17   6     8278.88     7895.63    999.50 o 
   2  17   6     5069.35     4429.99    853.79 o 
   5  17   6     5192.83     5697.74   1196.15 o 
 -21  18   6     4539.50     7431.44   1850.32 o 
 -18  18   6     9780.52     8629.75   2211.17 o 
 -15  18   6    13582.20    15857.44   1594.25 o 
 -12  18   6    18509.93    19217.41   1725.12 o 
  -9  18   6    22044.61    25886.59   1675.83 o 
  -6  18   6     8438.86     7885.98    964.66 o 
  -3  18   6     7567.44     8949.98   1071.25 o 
   0  18   6     6256.88     6762.09    951.02 o 
   3  18   6     5864.00     6320.71   2029.21 o 
 -20  19   6     6855.69     7200.65   1807.97 o 
 -17  19   6     9751.58    10304.84   1316.58 o 
 -14  19   6    13621.52    15828.15   1613.26 o 
 -11  19   6     9949.34    10434.27   1100.42 o 
  -8  19   6    11596.84    13828.79   1276.51 o 
  -5  19   6     2363.42     1366.18    573.68 o 
  -2  19   6     8715.75     8878.44   1832.42 o 
   1  19   6     5276.05     4222.46   1106.02 o 
 -16  20   6    10575.64    12146.83   1454.84 o 
 -13  20   6     1336.78     2107.02    589.15 o 
 -10  20   6     8869.74    10562.41   1123.63 o 
  -7  20   6     3358.77     3412.06    660.73 o 
  -4  20   6     6986.21     6343.24    958.64 o 
  -1  20   6     7031.03     8468.23   1160.06 o 
 -18  21   6     2691.83     1587.93    756.40 o 
 -15  21   6     6393.31     8684.04   1254.90 o 
 -12  21   6     3832.45     3810.33    687.67 o 
  -9  21   6     7238.08     8189.97   1019.07 o 
  -6  21   6     3662.88     3155.53    705.25 o 
  -3  21   6     6396.31     5516.11    902.32 o 
 -17  22   6     4828.93     5186.29   1385.01 o 
 -14  22   6     2012.34     2630.60    757.03 o 
 -11  22   6    11190.61    12693.58   1312.10 o 
  -8  22   6     7861.30     7360.02   1736.32 o 
  -5  22   6     2189.85     2596.64    637.27 o 
 -16  23   6     2546.74     4186.09   1010.43 o 
 -13  23   6     4587.26     5339.78   1136.13 o 
 -10  23   6     6582.77     6488.97    977.26 o 
  -7  23   6     7920.19     9536.58   1208.35 o 
  -1   1   7    38764.39    40225.17   1199.85 o 
  -3   2   7    35982.15    37371.92    579.31 o 
   0   2   7    71616.59    75398.86   1227.08 o 
  -5   3   7     2538.88     2342.09    159.80 o 
  -2   3   7    20646.07    21650.43    523.67 o 
   1   3   7     7288.24     7187.71    347.76 o 
  -7   4   7     1182.73     1493.38    134.50 o 
  -4   4   7     7755.57     8043.98    322.81 o 
  -1   4   7    11271.11    11577.34    414.65 o 
   2   4   7     5692.20     6480.90    389.58 o 
  -9   5   7    42367.90    41911.77    996.21 o 
  -6   5   7    14523.68    14647.65    430.17 o 
  -3   5   7      261.37      256.58     88.74 o 
   0   5   7    12483.50    13100.52    535.13 o 
   3   5   7     3738.80     3811.99    254.42 o 
 -11   6   7    12067.97    11558.73    619.99 o 
  -8   6   7    15751.77    14993.23    538.14 o 
  -5   6   7     5588.35     5509.13    280.59 o 
  -2   6   7    10502.37    10706.22    475.09 o 
   1   6   7    13102.64    14626.34    711.23 o 
   4   6   7     4381.92     4474.16    378.36 o 
 -13   7   7     9866.68     8987.66    663.34 o 
 -10   7   7     5074.12     4962.88    394.94 o 
  -7   7   7     7419.53     7822.08    451.36 o 
  -4   7   7     7996.11     8253.57    441.22 o 
  -1   7   7    22324.29    23166.90    901.55 o 
   2   7   7     2422.78     1468.96    644.81 o 
   5   7   7     5019.96     5162.51    441.37 o 
 -15   8   7     7530.42     7488.97   1484.92 o 
 -12   8   7      206.14      286.68    125.05 o 
  -9   8   7     2805.07     2304.04    259.79 o 
  -6   8   7    15166.15    15267.05    535.01 o 
  -3   8   7      609.91      673.85    231.96 o 
   0   8   7     4565.95     4640.39    534.36 o 
   3   8   7      328.74      216.97    132.43 o 
   6   8   7     3368.75     2799.65    352.85 o 
 -17   9   7     1633.57     1469.46    378.68 o 
 -14   9   7     5800.18     5693.91   1034.31 o 
 -11   9   7     2636.86     2739.04    410.64 o 
  -8   9   7    11859.29    11498.87    733.31 o 
  -5   9   7     5670.05     6737.66    712.57 o 
  -2   9   7     7745.43     8249.68    697.13 o 
   1   9   7     1342.38      952.10    446.91 o 
   4   9   7     1317.16     1412.02    324.97 o 
   7   9   7     9681.34     9147.22   1448.46 o 
 -19  10   7      507.83       63.81    513.65 o 
 -16  10   7     2589.54     2890.43    703.73 o 
 -13  10   7       59.63     -292.18    293.52 o 
 -10  10   7      485.81      336.95    134.49 o 
  -7  10   7     6700.81     6402.70    485.52 o 
  -4  10   7     5554.17     6013.69    724.52 o 
  -1  10   7     8528.90    10228.36    850.42 o 
   2  10   7     4419.53     5001.56    637.22 o 
   5  10   7     1732.82     1312.33    351.22 o 
   8  10   7     6114.47     5537.97   1380.89 o 
 -21  11   7     1981.43     1372.28    501.18 o 
 -18  11   7     1355.16     1410.05    544.81 o 
 -15  11   7     2756.70     1619.59    654.99 o 
 -12  11   7     1081.47      695.62    181.40 o 
  -9  11   7     3081.16     2947.09    420.22 o 
  -6  11   7     9959.92    11232.93   1013.85 o 
  -3  11   7     8573.44     9389.01    807.51 o 
   0  11   7      805.39      284.37    176.19 o 
   3  11   7     2789.62     2364.73    496.52 o 
   6  11   7     2718.64     1812.12    570.00 o 
   9  11   7     3116.38     3390.16    811.44 o 
 -23  12   7     1789.10     1892.98    715.22 o 
 -20  12   7      741.23     2035.19    704.50 o 
 -17  12   7      656.04      300.65    583.42 o 
 -14  12   7     5642.25     5317.07    828.56 o 
 -11  12   7     5375.08     5348.67    519.37 o 
  -8  12   7     1901.30     1874.18    443.86 o 
  -5  12   7     3010.61     3181.04    461.04 o 
  -2  12   7      207.75      257.85    140.69 o 
   1  12   7    11197.87    11586.41   1068.17 o 
   4  12   7     3768.41     2912.61    627.05 o 
   7  12   7     2815.25     2857.40    901.42 o 
  10  12   7     3227.78     2279.44   1137.24 o 
 -22  13   7      236.74      574.79    642.74 o 
 -19  13   7      810.93     1295.97    631.48 o 
 -16  13   7     4518.90     4801.37   1290.08 o 
 -13  13   7    13803.51    14575.39   1375.22 o 
 -10  13   7     3638.95     3938.12    677.54 o 
  -7  13   7     3228.29     3603.09    372.47 o 
  -4  13   7     2612.67     3228.08    502.02 o 
  -1  13   7     1449.85     1397.24    314.53 o 
   2  13   7     1683.55     1911.57    446.95 o 
   5  13   7      303.00      286.93    264.64 o 
   8  13   7      290.08      445.05    341.85 o 
 -21  14   7      514.43      369.74    441.38 o 
 -18  14   7     2561.30     2924.54   1101.01 o 
 -15  14   7      490.64      598.86    250.96 o 
 -12  14   7    13047.21    14299.11   1913.58 o 
  -9  14   7     3243.18     2959.32    576.34 o 
  -6  14   7     6611.79     7593.50    806.75 o 
  -3  14   7     2423.52     1528.22    921.86 o 
   0  14   7     3432.31     3486.63    606.54 o 
   3  14   7     2677.61     1760.70    522.74 o 
   6  14   7      841.65      -40.83    603.26 o 
   9  14   7      369.65      756.19    203.51 o 
 -23  15   7     1728.87     2363.02   1024.27 o 
 -20  15   7     3824.20     3367.84    761.82 o 
 -17  15   7     1012.99     1049.66    373.00 o 
 -14  15   7     3540.95     3489.34    643.84 o 
 -11  15   7       35.13      155.43     62.15 o 
  -8  15   7      550.28     1074.01    366.24 o 
  -5  15   7     2112.40     2792.29    505.81 o 
  -2  15   7     3298.12     2921.15    546.49 o 
   1  15   7      659.07      205.61    607.87 o 
   4  15   7     3361.71     3064.12    913.20 o 
   7  15   7      868.62     1428.57    499.55 o 
 -22  16   7     1269.38     2021.52    940.84 o 
 -19  16   7     3274.89     4057.48    834.86 o 
 -16  16   7      644.71      687.43    347.19 o 
 -13  16   7      771.64      460.16    254.21 o 
 -10  16   7     1952.30     2081.52    528.92 o 
  -7  16   7    11107.71    12530.44   1120.42 o 
  -4  16   7     8174.59     8095.54   1575.98 o 
  -1  16   7       36.39      -10.30    189.54 o 
   2  16   7      670.72      253.79    321.64 o 
   5  16   7      279.30     1071.90    473.22 o 
 -21  17   7      702.91      810.63    536.24 o 
 -18  17   7      832.91     1031.20    422.18 o 
 -15  17   7      825.98      717.65     80.27 o 
 -12  17   7      657.36      615.97    175.07 o 
  -9  17   7       18.65      128.68    221.29 o 
  -6  17   7      401.08      237.36    309.54 o 
  -3  17   7     1418.86     1441.28    462.15 o 
   0  17   7      304.48      122.77    165.94 o 
   3  17   7     1756.93     2226.36    646.95 o 
 -20  18   7      442.29      955.02    921.24 o 
 -17  18   7      738.56     1066.86    460.24 o 
 -14  18   7     3624.52     3805.99    768.51 o 
 -11  18   7     8704.50     9199.04   1209.10 o 
  -8  18   7       47.80      447.68    223.21 o 
  -5  18   7      937.62      710.11    330.68 o 
  -2  18   7     2219.66     1902.30    499.08 o 
   1  18   7      746.83      317.11    487.26 o 
 -19  19   7      501.98      -11.78    166.73 o 
 -16  19   7     2713.72     3281.22    790.45 o 
 -13  19   7     1086.30      992.26    331.24 o 
 -10  19   7     1619.45     1783.38    445.85 o 
  -7  19   7     2052.31     2290.93    515.05 o 
  -4  19   7     4467.96     3559.49   1519.09 o 
  -1  19   7      179.92      163.24    363.86 o 
   2  19   7     2939.96     2895.49   1361.25 o 
 -18  20   7     2109.04     2223.90    827.65 o 
 -15  20   7     2933.19     3701.32    793.89 o 
 -12  20   7     1814.01     2209.22    518.25 o 
  -9  20   7      435.34      277.22    216.44 o 
  -6  20   7     2152.10     2063.60    852.75 o 
  -3  20   7     1085.72     1219.98    420.42 o 
   0  20   7     3347.74     3262.68    747.41 o 
 -17  21   7     1706.61     2076.30    874.02 o 
 -14  21   7     1126.56      716.13    355.36 o 
 -11  21   7     2528.78     2686.14    583.23 o 
  -8  21   7       39.56       -9.89    241.06 o 
  -5  21   7     1100.85     1149.47    572.36 o 
  -2  21   7     1683.13     2209.00    584.48 o 
 -16  22   7      728.32     1035.70    710.11 o 
 -13  22   7      475.50     1266.25    397.36 o 
 -10  22   7      133.03      113.24    233.75 o 
  -7  22   7     1144.64     1374.32    411.41 o 
 -15  23   7      388.75      147.39    431.91 o 
 -12  23   7      746.10      344.55    352.34 o 
  -9  23   7      477.87       52.13    360.79 o 
   0   1   8     2785.14     2192.64    261.21 o 
  -2   2   8    18629.27    19398.20    651.76 o 
   1   2   8    29045.43    28938.41    608.30 o 
  -4   3   8    42127.05    43681.95    650.94 o 
  -1   3   8   153433.83   163887.28   2995.41 o 
   2   3   8   147934.42   150669.17   1873.11 o 
  -6   4   8    80159.34    83930.38   1127.48 o 
  -3   4   8   121605.70   121026.95   1742.16 o 
   0   4   8   143005.59   144402.17   1648.89 o 
   3   4   8   121277.80   124099.65   1825.29 o 
  -8   5   8   112470.24   113650.30   1684.68 o 
  -5   5   8   102036.62   102685.17   1216.74 o 
  -2   5   8   178762.88   177769.09   1891.69 o 
   1   5   8    72187.16    70467.55   1582.54 o 
   4   5   8    39103.19    38717.37   1008.66 o 
 -10   6   8    28150.20    26791.46   1054.21 o 
  -7   6   8   115688.80   115908.41   1547.06 o 
  -4   6   8    98349.70    97505.65   1209.32 o 
  -1   6   8    54751.42    55515.79   1095.27 o 
   2   6   8    28455.77    28606.64   1053.64 o 
   5   6   8    43258.15    41369.24   1483.95 o 
 -12   7   8     8432.77     9142.25    720.47 o 
  -9   7   8   107941.98   102503.14   1616.53 o 
  -6   7   8    58502.18    60754.86   1147.98 o 
  -3   7   8    67265.94    67872.89   1330.49 o 
   0   7   8    91586.66    93650.90   1906.57 o 
   3   7   8    31173.63    30999.93   1459.32 o 
   6   7   8     5581.52     5894.57    510.95 o 
 -14   8   8    48992.48    48886.71   2049.62 o 
 -11   8   8    48215.29    47604.92   1506.41 o 
  -8   8   8    91624.09    88020.98   2347.73 o 
  -5   8   8    17757.31    18181.59    864.65 o 
  -2   8   8    46145.41    48853.75   1609.34 o 
   1   8   8    29271.87    27950.74   1357.52 o 
   4   8   8    15625.50    15844.98   1120.28 o 
   7   8   8    23234.38    24307.31   1751.45 o 
 -16   9   8    25048.29    21846.72   1871.46 o 
 -13   9   8    42811.71    41218.29   4517.78 o 
 -10   9   8    17306.13    16180.29    860.73 o 
  -7   9   8    14045.59    14344.42    599.78 o 
  -4   9   8    35373.54    35360.25   1648.71 o 
  -1   9   8    91767.16    93817.00   2430.11 o 
   2   9   8    28572.30    28771.21   1504.09 o 
   5   9   8    12483.80    12685.42   1330.68 o 
   8   9   8    18987.65    20139.63   4025.44 o 
 -18  10   8     7611.32     6632.90   2156.33 o 
 -15  10   8    23444.97    24226.87   2531.73 o 
 -12  10   8    21892.76    21475.73   1631.86 o 
  -9  10   8    20188.79    19186.11   1017.02 o 
  -6  10   8    46723.36    50242.00   2051.74 o 
  -3  10   8    38415.13    39337.13   1594.55 o 
   0  10   8    36490.87    37489.25   1694.58 o 
   3  10   8    19365.87    19936.71   1354.31 o 
   6  10   8    25342.24    22738.39   2791.26 o 
   9  10   8     4102.15     3641.53    842.69 o 
 -20  11   8    10562.60    10159.88   3079.10 o 
 -17  11   8    13451.67    12086.25   2710.50 o 
 -14  11   8    41265.30    38441.11   3738.46 o 
 -11  11   8    15934.54    16747.94   1013.70 o 
  -8  11   8    30282.35    32609.96   1743.35 o 
  -5  11   8    50351.79    54144.99   2270.42 o 
  -2  11   8    60147.36    62518.03   2176.44 o 
   1  11   8    29905.97    30107.87   2773.28 o 
   4  11   8    18828.66    18514.59   1802.98 o 
   7  11   8     9113.09     9149.19   1371.94 o 
  10  11   8     8982.36     8566.00   2102.31 o 
 -22  12   8    10258.84    10144.21   2639.62 o 
 -19  12   8    11905.65    11388.30   2966.63 o 
 -16  12   8    14632.85    14172.26   3769.20 o 
 -13  12   8    24277.03    24636.13   1799.74 o 
 -10  12   8    29720.26    30276.12   2448.54 o 
  -7  12   8    49755.95    52355.89   1519.41 o 
  -4  12   8    28378.04    29937.20   1512.63 o 
  -1  12   8    31729.43    30468.43   2329.50 o 
   2  12   8     3413.81     3509.76    674.50 o 
   5  12   8    19190.54    15590.63   2875.10 o 
   8  12   8     8056.86     8902.74   2615.06 o 
  11  12   8     2828.60     2871.21    880.65 o 
 -21  13   8     4461.05     6115.29   1167.75 o 
 -18  13   8    10183.60    11062.12   1962.26 o 
 -15  13   8    12763.34    13650.57   1387.00 o 
 -12  13   8    34770.62    36970.28   2209.57 o 
  -9  13   8     5596.05     5670.80    994.53 o 
  -6  13   8    29706.49    30103.32   1854.92 o 
  -3  13   8    22515.05    23053.13   1420.27 o 
   0  13   8     5081.33     5094.36    696.85 o 
   3  13   8    20934.75    17946.54   2055.79 o 
   6  13   8    15144.19    13128.27   2412.71 o 
   9  13   8     6907.30     6752.82   2400.79 o 
 -20  14   8     4733.28     4977.41   1380.93 o 
 -17  14   8    16130.59    17628.87   1694.14 o 
 -14  14   8    12174.03    12071.12   1334.50 o 
 -11  14   8    30064.45    31655.86   1980.91 o 
  -8  14   8    15180.82    16153.31   1395.98 o 
  -5  14   8    27173.56    29701.80   1620.96 o 
  -2  14   8    28203.91    28989.20   1700.87 o 
   1  14   8    12741.87    12440.74   1356.40 o 
   4  14   8    20347.07    13382.80   2313.72 o 
   7  14   8     8894.75     8346.57   3631.95 o 
 -22  15   8     2671.44     2395.46   1039.66 o 
 -19  15   8    10455.31    11455.93   1658.10 o 
 -16  15   8    10718.36    10903.72   1302.93 o 
 -13  15   8    21429.80    22182.27   1756.60 o 
 -10  15   8     9549.30    11910.94   1247.35 o 
  -7  15   8    13151.17    13770.73   1141.63 o 
  -4  15   8    25636.62    26832.22   1643.67 o 
  -1  15   8    22759.87    22530.83   1848.64 o 
   2  15   8     9669.60     9610.68   1629.55 o 
   5  15   8     6369.17     7094.69   1767.79 o 
 -21  16   8     3762.17     4170.19    912.18 o 
 -18  16   8     6040.48     6733.17   1063.32 o 
 -15  16   8    13709.98    15687.99   1598.60 o 
 -12  16   8     7916.88     9074.13   1145.35 o 
  -9  16   8    13576.59    13917.34   1401.40 o 
  -6  16   8     8095.36     8792.56    945.31 o 
  -3  16   8    23670.16    23195.47   2840.35 o 
   0  16   8    16406.22    14105.37   1593.38 o 
   3  16   8     7703.60     7191.65   1002.93 o 
   6  16   8     6380.68     5664.91   3147.29 o 
 -20  17   8     7221.26     7871.88   1207.95 o 
 -17  17   8     7274.36     8962.09   1225.07 o 
 -14  17   8    12223.11    12025.54   1357.72 o 
 -11  17   8    20861.64    22702.14   1837.00 o 
  -8  17   8    23271.04    26061.45   1680.36 o 
  -5  17   8    17258.30    16509.30   1962.02 o 
  -2  17   8    22515.14    24690.07   2927.85 o 
   1  17   8     9137.38     8263.15   1082.04 o 
   4  17   8     2436.24     2564.80    767.89 o 
 -19  18   8     5236.27     6253.87   1095.32 o 
 -16  18   8    12544.37    12358.50   1444.81 o 
 -13  18   8     9696.83    10322.66   1275.09 o 
 -10  18   8    29503.69    33400.75   1922.00 o 
  -7  18   8    26982.70    30501.69   1884.57 o 
  -4  18   8     8518.52     7338.30   1046.49 o 
  -1  18   8     7169.03     7220.36   1553.96 o 
   2  18   8     2961.18     3592.01    820.75 o 
 -18  19   8     3758.83     3625.13    765.92 o 
 -15  19   8    11298.99    13835.16   1550.08 o 
 -12  19   8    10616.29    11354.26   1376.97 o 
  -9  19   8    14558.92    17529.06   1452.18 o 
  -6  19   8     8192.07     8487.31   1575.61 o 
  -3  19   8     3301.11     1357.73    858.71 o 
   0  19   8     4400.35     6168.23   1183.61 o 
 -17  20   8     5963.96     7010.24   1129.95 o 
 -14  20   8    15414.51    16980.55   1749.71 o 
 -11  20   8     7335.53     9799.53   1102.25 o 
  -8  20   8     5719.92     7895.90   1016.11 o 
  -5  20   8     2553.50     2104.19    521.26 o 
  -2  20   8     3867.70     2184.10   1206.33 o 
 -16  21   8     6466.99     6622.27   1102.27 o 
 -13  21   8     8978.25    10059.45   1168.29 o 
 -10  21   8     2477.41     3130.50    676.63 o 
  -7  21   8     3543.72     3713.54    899.36 o 
  -4  21   8     1980.35     2041.58    530.66 o 
 -15  22   8     2462.68     2563.80    655.68 o 
 -12  22   8     3951.87     5570.23    904.65 o 
  -9  22   8     1467.68     1280.77    436.75 o 
  -6  22   8     5270.05     4398.48   1148.55 o 
 -11  23   8     4370.14     4872.81    855.80 o 
   0   0   9    49918.78    52325.34   2822.29 o 
   1   1   9     5675.96     5486.94    430.12 o 
  -1   2   9     1983.86     2671.33    336.82 o 
   2   2   9     5488.71     5412.32    281.55 o 
  -3   3   9    22968.29    23638.38    826.84 o 
   0   3   9    12553.58    12427.18    488.36 o 
   3   3   9     8891.25     6611.35    753.22 o 
  -5   4   9    24820.83    24675.33    642.29 o 
  -2   4   9    12910.20    13484.24    536.23 o 
   1   4   9     5933.71     6323.15    394.17 o 
   4   4   9      185.29      101.96    106.97 o 
  -7   5   9    14069.60    13177.88    814.41 o 
  -4   5   9     1325.43     1391.97    127.08 o 
  -1   5   9    24190.72    25153.36    727.49 o 
   2   5   9     8082.47     7339.94    494.16 o 
   5   5   9     5350.86     5038.78    461.03 o 
  -9   6   9     1883.30     1884.08    221.83 o 
  -6   6   9    16855.75    15719.12    545.77 o 
  -3   6   9      524.43      585.79     93.44 o 
   0   6   9    29797.93    30024.22    784.80 o 
   3   6   9     2673.91     2814.33    342.03 o 
   6   6   9     9168.76     8481.05    608.57 o 
 -11   7   9     6862.07     6859.58    587.43 o 
  -8   7   9    10687.21    11471.00    524.92 o 
  -5   7   9    18716.81    18076.68   1148.30 o 
  -2   7   9     8793.73     9565.12    496.02 o 
   1   7   9    11135.69    10428.68    692.87 o 
   4   7   9     1862.20     1903.20    239.10 o 
   7   7   9     9150.67     8408.46    972.72 o 
 -13   8   9     6929.82     6387.09    586.60 o 
 -10   8   9     7753.38     6665.71    604.78 o 
  -7   8   9    11262.42    10940.11    519.73 o 
  -4   8   9     3387.02     3659.84    366.00 o 
  -1   8   9     3808.15     4028.63    473.24 o 
   2   8   9    10348.44    11171.00   1004.46 o 
   5   8   9      330.21      321.53    123.85 o 
   8   8   9     4585.80     2819.56    543.11 o 
 -15   9   9    14568.36    14049.72   1266.41 o 
 -12   9   9     6133.81     5157.79    636.71 o 
  -9   9   9     1200.06     1054.59    183.36 o 
  -6   9   9     8550.67     9232.32    551.43 o 
  -3   9   9     1561.64     1795.60    372.70 o 
   0   9   9      205.53       22.30    161.19 o 
   3   9   9     7839.37     8429.30    849.82 o 
   6   9   9     2715.93     2345.19    500.55 o 
   9   9   9      631.35      229.37    676.16 o 
 -17  10   9     1287.15     1177.43    312.38 o 
 -14  10   9      831.41      624.40    560.56 o 
 -11  10   9     4673.22     4323.24    492.61 o 
  -8  10   9     9672.62    10014.72    584.38 o 
  -5  10   9     7051.67     6906.33    762.24 o 
  -2  10   9     1786.93     1680.96    384.93 o 
   1  10   9     5196.38     5196.17    796.89 o 
   4  10   9       59.43      292.84    184.37 o 
   7  10   9     1662.33      841.61    338.17 o 
  10  10   9     5261.93     4420.86   2261.88 o 
 -19  11   9     3590.54     2729.27    916.36 o 
 -16  11   9      708.49     1078.87    668.94 o 
 -13  11   9      136.12      171.51    498.52 o 
 -10  11   9     5118.57     4166.95    573.79 o 
  -7  11   9     1932.28     2282.10    323.77 o 
  -4  11   9     9897.70    10583.51    859.67 o 
  -1  11   9      450.07       79.41    327.37 o 
   2  11   9     2985.38     3024.03    516.45 o 
   5  11   9     1396.04     1556.12    420.84 o 
   8  11   9     2063.19     1211.85    430.07 o 
  11  11   9     3028.32     2408.68    792.03 o 
 -21  12   9      389.45        1.22    689.30 o 
 -18  12   9     2544.95     1984.36    968.76 o 
 -15  12   9     1279.56      473.74    251.65 o 
 -12  12   9     4942.83     5082.00    581.50 o 
  -9  12   9     2273.33     1668.30    386.47 o 
  -6  12   9    12651.64    13660.66   1167.01 o 
  -3  12   9     2781.28     3175.89    496.64 o 
   0  12   9      327.70      451.85    193.13 o 
   3  12   9     5634.72     4668.02   1093.59 o 
   6  12   9      744.26      402.16    268.19 o 
   9  12   9     1317.36     1228.35    704.14 o 
 -20  13   9     1174.19      687.56    571.03 o 
 -17  13   9      811.94      252.37    592.88 o 
 -14  13   9     1612.20     1653.27    463.99 o 
 -11  13   9     3946.49     4287.15    708.40 o 
  -8  13   9     1093.14      628.74    257.27 o 
  -5  13   9     6449.03     8550.40    846.00 o 
  -2  13   9     5015.70     4591.64    947.86 o 
   1  13   9     4698.49     4741.82    698.97 o 
   4  13   9     4612.29     1928.73   1384.81 o 
   7  13   9      944.93      324.59   1217.46 o 
 -22  14   9       96.88     -590.60    720.22 o 
 -19  14   9     1640.11     3352.32   1158.69 o 
 -16  14   9      404.92     -375.06    388.90 o 
 -13  14   9    15339.88    16606.38   2206.16 o 
 -10  14   9     3457.98     3326.20    790.88 o 
  -7  14   9     7817.40     9133.78   1075.51 o 
  -4  14   9     1846.13     1932.55    420.78 o 
  -1  14   9     5319.45     5071.78   1161.99 o 
   2  14   9     2529.43     2320.44    534.32 o 
   5  14   9     2347.00     3570.15    688.41 o 
   8  14   9      954.86     1360.77    547.26 o 
 -21  15   9      799.96      277.63    387.52 o 
 -18  15   9      481.37      588.86    357.31 o 
 -15  15   9     2793.11     3240.49    722.58 o 
 -12  15   9     3908.37     3570.46    691.68 o 
  -9  15   9     4532.03     5826.46    856.50 o 
  -6  15   9     4851.47     4607.13    686.25 o 
  -3  15   9    14357.70    15910.88   2315.21 o 
   0  15   9     1153.07     1212.70    358.38 o 
   3  15   9     4076.02     4729.21    789.00 o 
   6  15   9      189.03     -480.57    849.98 o 
 -20  16   9      912.94      955.98    459.68 o 
 -17  16   9     2401.90     3072.61    748.07 o 
 -14  16   9     3523.64     2851.36    638.69 o 
 -11  16   9     2078.34     1336.47    555.05 o 
  -8  16   9      231.40      705.51    232.63 o 
  -5  16   9     5559.28     6202.84    818.54 o 
  -2  16   9     1307.24     1090.93    364.67 o 
   1  16   9      348.21     1097.88    348.91 o 
   4  16   9      816.76      553.92    391.78 o 
 -19  17   9     1640.49     1279.19    487.35 o 
 -16  17   9     2434.07     2574.23    936.69 o 
 -13  17   9      789.34      679.46    225.50 o 
 -10  17   9     7048.06     9173.48   1164.85 o 
  -7  17   9      413.73       60.84    249.30 o 
  -4  17   9     1278.48      617.80    353.30 o 
  -1  17   9      854.65      821.56    343.49 o 
   2  17   9     1110.64     1337.68    666.51 o 
 -21  18   9      214.66      -17.61    360.27 o 
 -18  18   9      435.97      621.87    291.73 o 
 -15  18   9      214.56      257.99    666.14 o 
 -12  18   9     1489.15     1803.17    565.92 o 
  -9  18   9     1540.76     1671.45    678.24 o 
  -6  18   9      326.12      138.20    193.30 o 
  -3  18   9     2821.42     1852.89   1123.00 o 
   0  18   9      859.11      606.02    339.59 o 
   3  18   9     2097.94     1421.55    502.08 o 
 -20  19   9      583.64     1519.87   1135.21 o 
 -17  19   9     1169.86     1624.27    433.17 o 
 -14  19   9     1019.09     1414.76    537.39 o 
 -11  19   9     8223.92     8293.91   1214.20 o 
  -8  19   9     1121.52     1964.33    541.73 o 
  -5  19   9      736.71     -188.08    273.10 o 
  -2  19   9      625.76      974.68    410.48 o 
   1  19   9     2118.94     1230.80    781.75 o 
 -19  20   9     1370.72     2173.53    967.59 o 
 -16  20   9     1022.11     1650.23    553.82 o 
 -13  20   9      237.77     1112.44    581.91 o 
 -10  20   9     2137.91     1268.07    610.27 o 
  -7  20   9      654.64      933.84    282.10 o 
  -4  20   9     2640.40     1553.69    733.32 o 
  -1  20   9     1766.63     1999.32    569.77 o 
 -18  21   9     2691.99     3681.90   1258.23 o 
 -15  21   9      498.93       15.82    292.93 o 
 -12  21   9     1244.87     1775.61    506.23 o 
  -9  21   9     1626.45     1534.76    464.27 o 
  -6  21   9     1293.73     1373.70    450.67 o 
  -3  21   9      392.91      614.38    251.38 o 
 -14  22   9     1573.62     2314.75    544.76 o 
 -11  22   9     2323.30     3377.13    687.53 o 
  -8  22   9     2329.56     2150.98    666.05 o 
  -1   1  10   175590.16   178126.48   4837.64 o 
  -3   2  10    12352.92    10456.06    804.38 o 
   0   2  10    39680.45    39460.27   1010.41 o 
  -5   3  10    44040.71    38033.97   2727.90 o 
  -2   3  10    48574.88    47276.94   1084.76 o 
   1   3  10    40356.35    40370.51    897.02 o 
  -7   4  10    89314.73    83543.47   3011.23 o 
  -4   4  10    12224.39    13309.27    935.95 o 
  -1   4  10   133391.70   134742.67   2312.20 o 
   2   4  10   104303.31   104930.09   1741.54 o 
  -9   5  10    87680.85    85201.23   1874.64 o 
  -6   5  10      285.62      343.59     86.62 o 
  -3   5  10   109848.25   107089.49   3061.14 o 
   0   5  10   146143.05   149370.39   1741.46 o 
   3   5  10    75250.91    74823.55   1679.98 o 
 -11   6  10    10318.77     9985.84    672.23 o 
  -8   6  10    71492.20    69757.91   1362.60 o 
  -5   6  10    83335.07    82893.16   1109.42 o 
  -2   6  10   141664.92   143810.83   1859.99 o 
   1   6  10    90217.46    89256.74   1412.22 o 
   4   6  10    36410.16    35468.65   1579.97 o 
 -13   7  10    23802.56    21903.71   1910.21 o 
 -10   7  10    14347.98    13529.69    669.10 o 
  -7   7  10    69539.87    71259.90   1275.96 o 
  -4   7  10   104223.80   107525.73   1747.59 o 
  -1   7  10   100530.00   100134.62   1518.18 o 
   2   7  10    25214.54    25145.09   1277.64 o 
   5   7  10     9706.13     9209.64    629.92 o 
 -15   8  10    38470.34    38626.96   2754.86 o 
 -12   8  10    31563.48    31351.99   2742.50 o 
  -9   8  10    30625.85    29227.53    968.09 o 
  -6   8  10   131407.48   130207.70   1705.58 o 
  -3   8  10    27929.88    28638.08   1024.20 o 
   0   8  10    41054.57    41152.00   1875.08 o 
   3   8  10     8510.01     9135.36    839.24 o 
   6   8  10    23957.88    24664.15   1820.82 o 
 -17   9  10     7107.20     6759.23    901.09 o 
 -14   9  10    34340.50    32939.70   3075.38 o 
 -11   9  10    39161.46    40705.24   3175.27 o 
  -8   9  10    11563.33    11811.27    622.56 o 
  -5   9  10    48867.07    51678.08   1521.95 o 
  -2   9  10    13298.92    13099.69   1050.47 o 
   1   9  10    42448.62    43113.42   1811.59 o 
   4   9  10     8558.81     8571.96    878.61 o 
   7   9  10    25210.14    22444.90   2127.15 o 
 -19  10  10     6325.41     5992.32   1304.33 o 
 -16  10  10     4016.31     4130.68    797.62 o 
 -13  10  10    51832.75    49162.13   2362.99 o 
 -10  10  10     7869.94     8010.72    670.29 o 
  -7  10  10    29524.02    29919.44   1049.34 o 
  -4  10  10    40541.46    45240.21   1974.21 o 
  -1  10  10    16513.31    17118.18   1112.70 o 
   2  10  10    17843.61    18820.65   1285.91 o 
   5  10  10    31200.11    30908.78   2957.39 o 
   8  10  10     7108.83     6737.36   1149.86 o 
 -21  11  10     3338.48     2820.67   1130.83 o 
 -18  11  10    19430.20    17709.82   3743.51 o 
 -15  11  10    19080.47    17752.13   3695.23 o 
 -12  11  10    40057.07    38056.32   3299.53 o 
  -9  11  10     3663.51     3832.36    457.82 o 
  -6  11  10    33361.78    35942.11   1830.79 o 
  -3  11  10    43498.01    46460.15   1849.49 o 
   0  11  10    20808.75    21360.95   1351.76 o 
   3  11  10     9883.98     8436.81   1543.73 o 
   6  11  10    11520.47    10840.87   2175.25 o 
   9  11  10     6353.45     5799.95   1545.94 o 
 -20  12  10     7935.13     8461.74   2115.72 o 
 -17  12  10    15903.74    14717.30   2303.00 o 
 -14  12  10    26148.02    28214.96   2031.37 o 
 -11  12  10    21684.96    20577.52   1393.42 o 
  -8  12  10     9182.54     9932.02    721.58 o 
  -5  12  10    47170.41    48412.15   2261.85 o 
  -2  12  10    26721.29    27773.29   1536.16 o 
   1  12  10    34079.28    32669.42   3319.41 o 
   4  12  10    22508.86    20634.56   3311.87 o 
   7  12  10     7823.24     7388.93    991.31 o 
  10  12  10     1488.31     1894.44    566.59 o 
 -22  13  10     5415.67     6627.23   1380.96 o 
 -19  13  10     7747.37     7244.33   1792.07 o 
 -16  13  10    12467.12    12569.91   1406.44 o 
 -13  13  10    27785.89    31136.34   2103.97 o 
 -10  13  10    17068.62    16975.57   1400.92 o 
  -7  13  10    23745.74    23998.63   1158.50 o 
  -4  13  10    34189.84    35982.75   1756.20 o 
  -1  13  10    17347.34    18268.45   1915.79 o 
   2  13  10     9209.85     8266.79   1394.79 o 
   5  13  10     5372.70     5571.55    840.17 o 
   8  13  10    11539.48    10098.66   2233.01 o 
 -21  14  10     5491.03     5981.55   1555.36 o 
 -18  14  10     7764.75     7804.91   1156.64 o 
 -15  14  10     9293.42     9428.64   1207.47 o 
 -12  14  10    23902.07    24692.95   1798.04 o 
  -9  14  10    30222.90    32825.32   2018.83 o 
  -6  14  10     9403.60    11185.56   1003.05 o 
  -3  14  10    14565.64    15768.52   1246.68 o 
   0  14  10    13645.78    12020.26   1491.49 o 
   3  14  10     6776.51     3707.42   1084.18 o 
   6  14  10     8442.67     7330.08   1233.27 o 
 -20  15  10     4728.70     6480.50   1097.71 o 
 -17  15  10     4021.95     5139.94   1314.47 o 
 -14  15  10    22126.31    23707.05   2770.87 o 
 -11  15  10    14587.07    15282.66   1423.54 o 
  -8  15  10    12312.18    13220.18   1342.14 o 
  -5  15  10    11083.48    10677.36   1038.59 o 
  -2  15  10    17507.60    17429.54   3095.83 o 
   1  15  10    10978.46     9133.60   1921.31 o 
   4  15  10     4532.06     4808.38    825.24 o 
 -19  16  10     4590.18     5497.25    993.36 o 
 -16  16  10     9746.32    12087.21   1452.69 o 
 -13  16  10     7789.56     8226.16   1114.40 o 
 -10  16  10    13564.80    15025.64   1466.10 o 
  -7  16  10    12634.94    13065.69   1181.40 o 
  -4  16  10     4905.76     4636.48    699.09 o 
  -1  16  10    22982.56    21476.57   2461.01 o 
   2  16  10    12088.78    12905.13   1618.50 o 
   5  16  10     5066.45     4486.33   1391.13 o 
 -21  17  10     7419.91     8746.60   1362.32 o 
 -18  17  10     4581.55     5049.54    984.93 o 
 -15  17  10    15400.81    16609.67   1630.78 o 
 -12  17  10     5920.68     6671.83   1026.72 o 
  -9  17  10    16048.69    19393.09   1730.26 o 
  -6  17  10    13437.37    13889.56   1259.69 o 
  -3  17  10    10757.04    10752.49   1705.89 o 
   0  17  10    21607.81    23528.27   2152.85 o 
   3  17  10     7472.62     6664.38   1460.18 o 
 -20  18  10     6422.62     6647.87   1159.22 o 
 -17  18  10     6441.92     7651.27   1166.35 o 
 -14  18  10     7710.00     9215.10   1236.53 o 
 -11  18  10    14249.02    15599.54   1588.89 o 
  -8  18  10    20932.29    24003.02   1684.99 o 
  -5  18  10    10672.27    10346.31   1151.67 o 
  -2  18  10     5679.49     5010.87    808.38 o 
   1  18  10    13599.42    16305.86   1921.86 o 
 -19  19  10     5153.62     5847.24   1503.02 o 
 -16  19  10     3088.46     2157.99    627.96 o 
 -13  19  10    12584.65    14033.43   1561.20 o 
 -10  19  10    11339.50    12636.65   1243.07 o 
  -7  19  10    15564.21    18991.45   1558.34 o 
  -4  19  10     8544.93     7488.10   1803.17 o 
  -1  19  10     4084.29     4150.31    823.87 o 
 -18  20  10     7900.38    10917.64   1448.15 o 
 -15  20  10     2946.13     3170.09    794.34 o 
 -12  20  10     9699.63    11495.85   1445.84 o 
  -9  20  10     6894.50     7490.66   1005.09 o 
  -6  20  10     8007.95     9090.59   1442.18 o 
  -3  20  10      695.10      405.87    263.99 o 
 -17  21  10     5448.42     6340.00   1125.93 o 
 -14  21  10     7330.07     9871.85   1404.85 o 
 -11  21  10    10473.84    11238.63   1241.70 o 
  -8  21  10     3989.68     3561.42    703.97 o 
  -5  21  10     4003.98     2802.45   1235.88 o 
 -13  22  10     6870.00     8150.61   1082.74 o 
 -10  22  10     2953.50     3242.26    691.29 o 
   0   1  11    28453.96    30390.41   1494.57 o 
  -2   2  11      631.20      590.66    349.96 o 
   1   2  11    17233.66    15941.07    683.17 o 
  -4   3  11     1416.67     2014.85    341.53 o 
  -1   3  11    10541.71    11060.91    498.87 o 
   2   3  11     9050.30     7876.01    577.77 o 
  -6   4  11     8384.71     8409.28    461.45 o 
  -3   4  11     5317.92     4059.01    507.93 o 
   0   4  11    18624.95    18840.69    600.61 o 
   3   4  11    16243.01    16329.02    731.99 o 
  -8   5  11     7194.34     6035.88    719.23 o 
  -5   5  11     9589.77     8940.61    432.22 o 
  -2   5  11     1888.64     2027.05    204.48 o 
   1   5  11     1414.34     1543.17    184.18 o 
   4   5  11     1460.61     1407.28    237.65 o 
 -10   6  11     1167.75     1121.99    270.74 o 
  -7   6  11    14680.92    14649.26    928.72 o 
  -4   6  11     9089.15     9308.39    405.97 o 
  -1   6  11      307.28      231.03    217.08 o 
   2   6  11     7594.65     6986.57    417.96 o 
   5   6  11     5949.10     4833.70    443.56 o 
 -12   7  11     4451.89     4028.42    464.57 o 
  -9   7  11    10068.67     9483.00    883.01 o 
  -6   7  11     5119.97     5247.96    306.44 o 
  -3   7  11    11251.21    12025.41    569.83 o 
   0   7  11     5451.91     6161.70    385.71 o 
   3   7  11    20255.32    20189.52   1504.86 o 
   6   7  11      227.74      496.12    143.99 o 
 -14   8  11    15291.98    13706.96   1821.53 o 
 -11   8  11    17229.57    15033.86   1192.54 o 
  -8   8  11    16848.71    15766.08    803.76 o 
  -5   8  11    21679.75    22614.88    965.27 o 
  -2   8  11    15342.10    15530.28    747.46 o 
   1   8  11     4794.50     4656.71    549.42 o 
   4   8  11    13562.53    12627.36   1228.12 o 
   7   8  11      478.75      460.33    119.22 o 
 -16   9  11    10032.09     9339.00   1336.53 o 
 -13   9  11    10302.09     8613.13   1200.71 o 
 -10   9  11    18855.26    18273.31    849.83 o 
  -7   9  11     2162.79     2103.52    273.09 o 
  -4   9  11    12981.06    13607.77    757.88 o 
  -1   9  11     2890.24     3196.64    443.18 o 
   2   9  11     9930.07    10159.81    909.32 o 
   5   9  11    10850.58    10960.16   1035.17 o 
   8   9  11      252.13      492.26    252.48 o 
 -18  10  11     3687.66     3054.46    749.58 o 
 -15  10  11     4664.61     4725.97    742.29 o 
 -12  10  11    11973.48    10669.51    964.56 o 
  -9  10  11     3732.39     3573.02    454.05 o 
  -6  10  11     4451.13     4930.17    430.47 o 
  -3  10  11     3604.88     4280.45    532.34 o 
   0  10  11     4529.91     4202.39    544.36 o 
   3  10  11     8150.57     8130.73    854.60 o 
   6  10  11     2007.46     1416.65    301.51 o 
   9  10  11      297.99      123.59    457.23 o 
 -20  11  11     1629.90      502.07   1246.54 o 
 -17  11  11     3972.69     3756.69    967.73 o 
 -14  11  11     3182.34     1907.81    568.19 o 
 -11  11  11     9956.10     9362.94   1103.61 o 
  -8  11  11     3605.55     2956.69    398.34 o 
  -5  11  11     4386.44     5053.82    693.93 o 
  -2  11  11     6544.16     7699.41    782.51 o 
   1  11  11     3745.48     3177.25    504.26 o 
   4  11  11     1688.16      912.77    360.57 o 
   7  11  11      201.30      203.43    385.37 o 
  10  11  11     1462.52     1007.94    399.63 o 
 -22  12  11     1764.11      665.34    423.80 o 
 -19  12  11     5822.60     4921.76   1993.91 o 
 -16  12  11      766.58     1824.61    579.45 o 
 -13  12  11     2029.65     2159.95    514.50 o 
 -10  12  11     1298.96      859.05    209.99 o 
  -7  12  11     6791.85     6724.46    610.82 o 
  -4  12  11     3555.21     4236.50    556.06 o 
  -1  12  11     6698.21     6336.08    746.33 o 
   2  12  11     2234.54     1499.39    436.51 o 
   5  12  11     5505.86     2743.99    942.28 o 
   8  12  11      187.57     -103.05    154.90 o 
 -21  13  11     1861.84     1406.13    561.45 o 
 -18  13  11      325.91      408.16    335.05 o 
 -15  13  11      556.74      342.75    207.62 o 
 -12  13  11     6110.34     6064.71   1350.98 o 
  -9  13  11     2390.47     3022.93    567.36 o 
  -6  13  11     9571.33    10456.00   1085.72 o 
  -3  13  11     3194.77     3361.21    542.06 o 
   0  13  11      505.27       82.69    134.63 o 
   3  13  11     2576.81     2309.24    817.03 o 
   6  13  11     2754.65     3099.40    722.44 o 
 -20  14  11      493.42     1335.85    809.51 o 
 -17  14  11       40.11       85.63     89.74 o 
 -14  14  11     3129.40     3433.46   1078.37 o 
 -11  14  11     4626.07     3488.63    649.67 o 
  -8  14  11     5867.97     6731.64    910.42 o 
  -5  14  11     1755.95      761.38    510.52 o 
  -2  14  11     8487.49     7983.31    875.82 o 
   1  14  11     2992.26     1942.25    864.39 o 
   4  14  11     5247.79     4855.22    782.12 o 
   7  14  11     2378.87     2286.86    947.30 o 
 -19  15  11     2138.04     2325.06    684.94 o 
 -16  15  11     2292.10     2695.23    710.09 o 
 -13  15  11     7213.18     6463.08    943.95 o 
 -10  15  11    13470.01    14622.63   1406.92 o 
  -7  15  11      782.40      840.85    238.44 o 
  -4  15  11     5406.27     6457.58    798.14 o 
  -1  15  11     2350.80     1412.54    954.12 o 
   2  15  11     2233.39     2378.06    564.16 o 
   5  15  11     1453.37     1773.63    570.49 o 
 -21  16  11     1571.32      681.90    469.14 o 
 -18  16  11     1841.97     1882.45    549.73 o 
 -15  16  11     1045.68     1438.22    495.71 o 
 -12  16  11     1078.38     1198.83    680.42 o 
  -9  16  11     7687.13     7200.07   1020.44 o 
  -6  16  11     2700.75     2494.87    516.55 o 
  -3  16  11     4760.45     5365.79    784.21 o 
   0  16  11     3260.50     3015.57    818.71 o 
   3  16  11     1363.68      649.44    263.10 o 
 -20  17  11     1555.93      269.51   1142.47 o 
 -17  17  11     4187.18     4307.20   1318.61 o 
 -14  17  11       81.75     -208.12    360.62 o 
 -11  17  11     4427.43     5038.89    877.53 o 
  -8  17  11     2177.42     2459.55    500.72 o 
  -5  17  11     1665.79     2180.69    516.02 o 
  -2  17  11     2358.32     2005.39    495.92 o 
   1  17  11     2181.96     2150.53    555.71 o 
 -19  18  11     1038.40     1609.26    809.45 o 
 -16  18  11     2765.91     2665.65    693.93 o 
 -13  18  11      511.38      305.61    929.81 o 
 -10  18  11     6423.49     7175.33   1097.02 o 
  -7  18  11     5173.83     6712.63    892.96 o 
  -4  18  11      478.75      266.85    363.01 o 
  -1  18  11     1604.29     1663.66    530.10 o 
   2  18  11      125.13       17.95    236.07 o 
 -18  19  11     1785.49     2901.12   1155.67 o 
 -15  19  11       18.84     -135.10    135.10 o 
 -12  19  11      584.22      969.47    797.15 o 
  -9  19  11     2184.20     3044.32    735.78 o 
  -6  19  11     1826.72     2410.71    585.58 o 
  -3  19  11      558.63      230.23    289.60 o 
   0  19  11     1479.63     2496.94    829.23 o 
 -17  20  11     1562.58     3041.06   1230.06 o 
 -14  20  11     1309.81     1814.34    782.99 o 
 -11  20  11     2808.55     3410.34    678.42 o 
  -8  20  11     1252.68      819.46    600.04 o 
  -5  20  11      121.81      274.90    323.94 o 
  -2  20  11     2482.41     2726.65    713.31 o 
 -16  21  11     2315.48     3116.92   1167.87 o 
 -13  21  11     1165.50      382.77   1559.71 o 
 -10  21  11     1550.21     1826.70    664.71 o 
  -7  21  11     1707.00     1745.26    476.55 o 
 -12  22  11      297.75      254.13    697.32 o 
   0   0  12   120175.16   131802.39   4641.51 o 
   1   1  12   103328.48   103420.64   4280.41 o 
  -1   2  12    53572.07    55391.94   2128.45 o 
   2   2  12   128781.94   131252.16   3236.90 o 
  -3   3  12    59722.25    58687.98   1693.19 o 
   0   3  12    22034.30    22721.14    866.37 o 
   3   3  12    37791.52    34368.92   1551.96 o 
  -5   4  12    26436.29    29025.25   1333.07 o 
  -2   4  12    32486.70    31428.69    998.79 o 
   1   4  12    18460.91    19211.24    616.37 o 
   4   4  12    35457.04    34538.78   1125.40 o 
  -7   5  12     8922.76     9711.66    704.53 o 
  -4   5  12    43424.60    42019.52   1211.26 o 
  -1   5  12    38331.84    36128.67    823.61 o 
   2   5  12    90671.41    86301.35   2930.77 o 
   5   5  12    13995.73    13785.93    802.21 o 
  -9   6  12     6615.49     6589.25    424.71 o 
  -6   6  12    32833.03    30977.10    883.80 o 
  -3   6  12    19939.06    18561.86    750.76 o 
   0   6  12   104316.09   105652.48   1594.67 o 
   3   6  12    38258.91    38531.62   1302.56 o 
   6   6  12    29272.14    29901.02   3693.09 o 
 -11   7  12    33999.15    34240.46   1651.58 o 
  -8   7  12     8724.06     8617.03    536.19 o 
  -5   7  12   111963.65   104087.02   3502.32 o 
  -2   7  12    86154.85    87445.90   1554.95 o 
   1   7  12    60973.50    61112.77   1669.56 o 
   4   7  12    15946.39    14271.73   1239.92 o 
   7   7  12    31652.40    29341.43   1887.30 o 
 -13   8  12    39651.07    38825.50   1896.12 o 
 -10   8  12    15289.47    14639.63    903.75 o 
  -7   8  12    34560.86    34673.62    921.72 o 
  -4   8  12    74082.65    74180.63   1692.45 o 
  -1   8  12    45496.41    44353.51   1184.41 o 
   2   8  12    21995.35    21408.31   1616.96 o 
   5   8  12    29658.17    29747.64   3158.37 o 
   8   8  12     7317.71     7857.00    967.00 o 
 -15   9  12     7434.01     8439.65    938.49 o 
 -12   9  12    84344.45    82191.20   7229.80 o 
  -9   9  12    21943.81    19848.35   1316.60 o 
  -6   9  12    54494.22    57550.40   1646.41 o 
  -3   9  12    50104.43    52747.36   1459.03 o 
   0   9  12    15933.82    16777.04   1085.95 o 
   3   9  12    14523.85    14749.01   1903.04 o 
   6   9  12     8920.80     9633.07   1025.42 o 
   9   9  12     8216.22     8255.99   1108.49 o 
 -17  10  12     6734.56     6681.31    887.89 o 
 -14  10  12    15316.11    15454.98   1235.15 o 
 -11  10  12    56779.68    52709.87   3195.95 o 
  -8  10  12    25079.98    26924.15   1256.90 o 
  -5  10  12    20074.75    20846.57   1003.25 o 
  -2  10  12    16581.57    18937.32   1141.57 o 
   1  10  12     7301.98     8015.66    813.84 o 
   4  10  12    29305.20    30424.14   2375.78 o 
   7  10  12     5032.80     5175.40    767.36 o 
  10  10  12     5923.49     5437.46   1881.30 o 
 -19  11  12     5641.28     4699.32   1975.82 o 
 -16  11  12    13586.81    13099.83   1839.25 o 
 -13  11  12    26381.29    26922.26   1390.47 o 
 -10  11  12    18858.03    18878.04   1150.52 o 
  -7  11  12     1344.20     1648.79    301.65 o 
  -4  11  12    42146.57    43998.98   2038.20 o 
  -1  11  12    23700.78    25362.52   1438.14 o 
   2  11  12    18986.99    18671.97   1384.37 o 
   5  11  12    10104.15     8574.14   1323.16 o 
   8  11  12    10308.64     8378.38   1746.75 o 
 -21  12  12     2966.79     2842.56    851.76 o 
 -18  12  12     8287.14    10195.34   1409.54 o 
 -15  12  12    17965.86    16932.69   1572.90 o 
 -12  12  12    11460.32    11490.68   1873.47 o 
  -9  12  12    15865.74    16624.16   1301.95 o 
  -6  12  12    12037.69    12490.03   1099.60 o 
  -3  12  12    43146.24    44958.07   1923.44 o 
   0  12  12    21063.49    21487.24   1948.03 o 
   3  12  12    20569.99    19209.54   2889.88 o 
   6  12  12     4237.70     5518.94    851.63 o 
   9  12  12     5634.10     5750.59   1170.04 o 
 -20  13  12     7258.02     6991.84   1741.61 o 
 -17  13  12    18097.02    18538.37   2656.39 o 
 -14  13  12    13315.11    14440.02   1517.29 o 
 -11  13  12    13053.49    14094.86   1291.68 o 
  -8  13  12    34303.73    36919.45   2037.22 o 
  -5  13  12    19452.30    20710.63   1324.62 o 
  -2  13  12    22005.57    23656.66   1513.70 o 
   1  13  12    26960.55    24926.85   2760.12 o 
   4  13  12    12286.19    12297.00   2114.80 o 
   7  13  12     7833.28     7746.44   1429.37 o 
 -19  14  12    10182.13    14133.68   1652.32 o 
 -16  14  12     5002.85     5173.19    964.78 o 
 -13  14  12    10325.79    11896.54   1260.49 o 
 -10  14  12    22885.15    24623.16   1746.81 o 
  -7  14  12    21501.57    23553.31   2493.55 o 
  -4  14  12    11216.59    12301.38   1079.61 o 
  -1  14  12    11535.44    11825.64   2010.58 o 
   2  14  12    15028.68    15072.92   2190.81 o 
   5  14  12     3432.14     2367.10    805.47 o 
 -21  15  12     7436.46     8889.84   1382.37 o 
 -18  15  12     4145.30     4637.72    906.27 o 
 -15  15  12     7156.61     6164.97   1453.65 o 
 -12  15  12    16021.13    17088.60   1531.26 o 
  -9  15  12    33814.78    36099.72   2172.01 o 
  -6  15  12    13940.18    15758.18   1254.16 o 
  -3  15  12     3807.95     3776.74    634.65 o 
   0  15  12     8388.01     6716.14   1244.95 o 
   3  15  12     4366.18     3701.14    979.48 o 
   6  15  12     2776.96     2103.85    776.89 o 
 -20  16  12     4755.09     5560.91   1049.47 o 
 -17  16  12     5771.34     4977.91   1369.29 o 
 -14  16  12     5492.24     6050.45    969.69 o 
 -11  16  12     7636.09     8137.63   1081.76 o 
  -8  16  12    12593.17    13968.48   1424.36 o 
  -5  16  12     3679.46     4000.78    680.74 o 
  -2  16  12     1455.52     1587.25    488.10 o 
   1  16  12    13010.02    13188.41   1346.19 o 
   4  16  12     5511.33     5317.83    934.24 o 
 -19  17  12     4896.35     4862.05    962.06 o 
 -16  17  12     6192.36     5562.27   1472.25 o 
 -13  17  12     9897.30    11374.80   1313.01 o 
 -10  17  12     5733.97     7062.56   1043.43 o 
  -7  17  12     7959.52     8072.32    955.26 o 
  -4  17  12     4744.68     4989.72    746.43 o 
  -1  17  12     8018.11     8277.37   1202.70 o 
   2  17  12     7286.93     5027.40   1135.56 o 
 -18  18  12    11074.29    11905.65   2234.51 o 
 -15  18  12     3954.34     4500.19   1346.70 o 
 -12  18  12    12295.65    13671.64   2338.82 o 
  -9  18  12     5488.13     6564.46    879.29 o 
  -6  18  12    11341.99    11125.36   1180.36 o 
  -3  18  12     7572.36     6143.35    974.12 o 
   0  18  12     9437.83     9272.86   1310.89 o 
 -17  19  12     6241.36     8139.69   1800.46 o 
 -14  19  12     5790.57     6905.90   1722.91 o 
 -11  19  12     7512.70     6489.63   1697.59 o 
  -8  19  12     6784.91     7674.79   1254.41 o 
  -5  19  12    19630.53    16410.74   5825.23 o 
  -2  19  12     6335.70     5582.75   2822.25 o 
 -16  20  12     1908.05      602.79    392.81 o 
 -13  20  12    10008.08     9944.39   2077.79 o 
 -10  20  12     8692.93     9945.68   1491.78 o 
  -7  20  12    10402.38     9725.98   1525.35 o 
  -4  20  12     9955.49     8146.59   3927.92 o 
 -15  21  12     7176.76     8332.26   1927.11 o 
 -12  21  12     6437.92     7419.28   1345.66 o 
  -9  21  12     6819.05     8809.10   1490.20 o 
  -6  21  12     4015.38     3535.07   1114.36 o 
  -1   1  13    20205.39    20714.22   1383.36 o 
  -3   2  13     2317.22     2638.21    462.67 o 
   0   2  13    19411.67    19451.65   1295.09 o 
  -5   3  13    15651.67    12854.53   1501.52 o 
  -2   3  13     2061.22     2199.11    324.98 o 
   1   3  13    29213.10    30294.68    896.96 o 
  -7   4  13    20702.65    18331.02   1016.75 o 
  -4   4  13    10241.16     9887.87   1206.88 o 
  -1   4  13     3386.60     4263.20    317.93 o 
   2   4  13    45204.99    45240.68   1124.88 o 
  -9   5  13    13125.02    11016.12    769.64 o 
  -6   5  13       99.34      194.15    172.09 o 
  -3   5  13    24057.16    22268.61   1829.82 o 
   0   5  13     6249.59     6446.57    354.67 o 
   3   5  13    16767.26    16486.58    837.81 o 
 -11   6  13     4994.22     4511.87    865.29 o 
  -8   6  13     1150.99     1152.49    206.89 o 
  -5   6  13     3633.35     3815.38    447.15 o 
  -2   6  13      848.74      911.47    182.28 o 
   1   6  13     6663.22     6606.36    408.50 o 
   4   6  13     9073.17     7833.69    835.95 o 
 -13   7  13     1915.01     1531.46    338.77 o 
 -10   7  13     2014.90     1643.94    216.08 o 
  -7   7  13     4932.11     4908.61    296.33 o 
  -4   7  13    14454.96    13037.45    496.02 o 
  -1   7  13     4919.23     5204.05    370.94 o 
   2   7  13     1783.90     1895.89    261.19 o 
   5   7  13     7291.21     7261.57    780.30 o 
 -15   8  13     1588.22     1452.24    377.10 o 
 -12   8  13     3223.66     2707.67    544.05 o 
  -9   8  13    24570.60    22359.73   1568.57 o 
  -6   8  13     7226.61     6600.54    361.70 o 
  -3   8  13     6950.63     7533.05    532.00 o 
   0   8  13     1436.87     1683.92    238.27 o 
   3   8  13     9918.82     7482.75    826.37 o 
   6   8  13     4604.06     3586.26    576.65 o 
 -17   9  13     1203.94     1487.21    385.78 o 
 -14   9  13     1551.03     1011.83    439.05 o 
 -11   9  13    13289.70    14195.26   1190.10 o 
  -8   9  13      393.11      499.90    109.64 o 
  -5   9  13    12789.13    13851.55    770.87 o 
  -2   9  13    10010.15     9815.86    585.14 o 
   1   9  13     1807.75     1575.52    319.79 o 
   4   9  13    16194.93    15747.56   2432.73 o 
   7   9  13     5168.89     5012.33    750.08 o 
 -19  10  13      731.16      774.50    267.89 o 
 -16  10  13      197.54      326.33    290.33 o 
 -13  10  13     7441.60     6741.98   1149.93 o 
 -10  10  13    10067.80     9083.36    883.69 o 
  -7  10  13     5021.30     5163.05    523.42 o 
  -4  10  13     5343.80     6529.05    535.68 o 
  -1  10  13     9544.28    11652.43    924.56 o 
   2  10  13     5684.48     5028.88    674.01 o 
   5  10  13     7105.11     6830.41    854.01 o 
   8  10  13     1774.44     1409.22    441.90 o 
 -21  11  13      227.93     -222.38    320.10 o 
 -18  11  13     6825.34     6261.96   1698.69 o 
 -15  11  13     5057.89     4793.16    710.47 o 
 -12  11  13     7104.88     7348.98    847.22 o 
  -9  11  13    12757.61    13540.09    930.79 o 
  -6  11  13    17320.95    18718.47   1004.67 o 
  -3  11  13      472.57      373.50    178.72 o 
   0  11  13     5223.07     4606.32    636.83 o 
   3  11  13      804.27     1231.55    383.52 o 
   6  11  13     4908.81     5139.58    956.78 o 
   9  11  13      149.65      164.43    473.68 o 
 -20  12  13     5381.11     5458.57   1647.85 o 
 -17  12  13     2116.59     1685.91    595.20 o 
 -14  12  13     9590.98     8604.03   1276.40 o 
 -11  12  13     8676.26     8090.99    785.29 o 
  -8  12  13    13425.59    12989.74   1210.93 o 
  -5  12  13     1243.59      979.37    245.25 o 
  -2  12  13     9518.05    10672.18    965.66 o 
   1  12  13     2802.90      913.16    472.93 o 
   4  12  13      356.48      348.19    211.79 o 
   7  12  13      479.81      770.14    399.36 o 
 -19  13  13     1876.00     1760.71    624.58 o 
 -16  13  13     4895.15     4890.15    877.72 o 
 -13  13  13     1282.75     1212.49    672.78 o 
 -10  13  13     3357.39     3068.28    684.11 o 
  -7  13  13     1311.11     1725.35    509.31 o 
  -4  13  13     3996.84     4322.44    610.66 o 
  -1  13  13     4919.42     5137.82    728.01 o 
   2  13  13     1521.35     1778.50    522.61 o 
   5  13  13      543.72      219.68    381.05 o 
 -18  14  13      548.77      879.59    337.54 o 
 -15  14  13     2159.81     2142.96   1074.48 o 
 -12  14  13     2063.15     1715.49    474.67 o 
  -9  14  13     7097.74     9680.48   1089.93 o 
  -6  14  13       29.57      330.80    202.69 o 
  -3  14  13     9728.46    11808.39   1069.21 o 
   0  14  13      439.17      556.70    319.13 o 
   3  14  13     1442.71     1559.40    419.09 o 
   6  14  13     1263.88     1263.55    417.22 o 
 -20  15  13      122.95       80.49    221.63 o 
 -17  15  13     2492.11     2753.83    691.38 o 
 -14  15  13      496.20      239.17    293.02 o 
 -11  15  13     2202.14     3110.39    663.91 o 
  -8  15  13     4118.77     5432.32    864.05 o 
  -5  15  13     3218.14     3279.27    528.94 o 
  -2  15  13     3116.62     2905.45    614.22 o 
   1  15  13     9186.91     8773.29   1291.41 o 
   4  15  13     1331.15     2263.23    609.59 o 
 -19  16  13      311.23     -230.15    361.09 o 
 -16  16  13     3606.12     2825.43   1018.86 o 
 -13  16  13     1072.13     2630.03    857.54 o 
 -10  16  13    15281.15    19304.93   2758.14 o 
  -7  16  13     1898.78     2746.82    553.47 o 
  -4  16  13     1336.35     1308.12    321.55 o 
  -1  16  13     4350.85     4698.96   1083.33 o 
   2  16  13     3500.30     2550.09    600.37 o 
 -18  17  13     3722.94     3248.65   1181.95 o 
 -15  17  13     2119.03     1992.68    705.63 o 
 -12  17  13     2626.18     2744.78   1021.54 o 
  -9  17  13     2610.73     2964.07   1120.78 o 
  -6  17  13     3913.65     4380.14    993.82 o 
  -3  17  13     1674.13      902.85    773.29 o 
   0  17  13     3475.29     4594.12   1092.36 o 
 -17  18  13     5818.26     7710.34   1793.48 o 
 -14  18  13     2567.09     2108.21    957.67 o 
 -11  18  13      519.12      555.43    275.71 o 
  -8  18  13     4149.65     4242.48    956.77 o 
  -5  18  13     2515.91     2515.06    806.39 o 
  -2  18  13      865.11      306.14    490.20 o 
 -16  19  13      668.51     1115.38    683.46 o 
 -13  19  13     1521.49      871.06    623.90 o 
 -10  19  13      109.47     -126.34    204.58 o 
  -7  19  13     4613.28     5152.22   1114.28 o 
  -4  19  13      357.64      252.13   1112.89 o 
 -15  20  13      974.47     1350.16    845.24 o 
 -12  20  13        4.98      -17.40    503.15 o 
  -9  20  13     1099.14     1512.95    566.36 o 
  -6  20  13      434.19      422.45    837.30 o 
 -11  21  13      826.09     1688.09    875.43 o 
   0   1  14    70306.05    71900.38   2643.84 o 
  -2   2  14    33189.76    33714.23   1868.76 o 
   1   2  14    87882.51    89200.36   2884.46 o 
  -4   3  14    70268.79    70818.07   2422.72 o 
  -1   3  14    33833.97    32126.94   1238.28 o 
   2   3  14    28076.54    26978.67   1499.64 o 
  -6   4  14    47559.77    44525.79   1773.42 o 
  -3   4  14    26922.31    25245.24   1157.98 o 
   0   4  14    16431.27    15672.30    586.23 o 
   3   4  14    11413.36    11506.42    798.90 o 
  -8   5  14     8120.54     6259.47   1183.08 o 
  -5   5  14    64005.50    60978.49   3597.72 o 
  -2   5  14    21197.73    21071.44    776.15 o 
   1   5  14    15044.60    15249.18    594.45 o 
   4   5  14     8138.94     8072.90    569.09 o 
 -10   6  14    21239.95    19707.08   2275.23 o 
  -7   6  14     2278.12     2472.45    201.88 o 
  -4   6  14    48122.69    48101.56   1348.16 o 
  -1   6  14    43927.53    40048.03   2157.94 o 
   2   6  14    40750.53    39537.43   1069.65 o 
   5   6  14    58945.70    55361.56   4148.58 o 
 -12   7  14    51711.65    50740.82   4281.67 o 
  -9   7  14     3418.65     2419.88    516.68 o 
  -6   7  14    17419.46    18924.35   1096.45 o 
  -3   7  14    58270.54    58978.43   2394.98 o 
   0   7  14    36117.45    36001.01    992.94 o 
   3   7  14    30936.39    29841.38   1373.29 o 
   6   7  14    31328.10    29838.56   2076.62 o 
 -14   8  14     7810.28     8282.69   1075.38 o 
 -11   8  14    20436.67    21426.54   1320.39 o 
  -8   8  14     9278.75     9299.01    474.73 o 
  -5   8  14    30195.76    27511.10   1467.07 o 
  -2   8  14    81298.94    80568.57   1743.04 o 
   1   8  14    40069.77    39592.15   2065.97 o 
   4   8  14    26320.67    26950.78   2260.02 o 
   7   8  14     7120.54     7417.80   1166.52 o 
 -16   9  14    13772.68    14035.75   1906.58 o 
 -13   9  14    11767.93    12022.54   1068.33 o 
 -10   9  14    18195.50    19119.76   1641.13 o 
  -7   9  14    26238.68    24844.22    920.22 o 
  -4   9  14    49591.90    50304.11   1421.78 o 
  -1   9  14    42787.44    43182.26   1227.74 o 
   2   9  14    16677.74    16250.30   1339.36 o 
   5   9  14    15972.79    16888.34   1577.06 o 
   8   9  14    14453.98    12846.68   1433.42 o 
 -18  10  14     8691.90     8339.40   1067.81 o 
 -15  10  14     7279.70     8523.76    957.62 o 
 -12  10  14    15331.32    15447.02   1235.22 o 
  -9  10  14    80779.63    78087.18   3505.40 o 
  -6  10  14    14796.14    16278.13    884.55 o 
  -3  10  14    27604.10    28535.51   1042.79 o 
   0  10  14    11468.75    10969.62    973.44 o 
   3  10  14    24381.60    25345.08   3042.12 o 
   6  10  14     5689.87     5346.31    770.81 o 
   9  10  14     4753.52     4373.41    760.77 o 
 -20  11  14     4685.60     3588.62   1302.40 o 
 -17  11  14     8954.92     9105.05   1062.12 o 
 -14  11  14     9391.62     8743.49    833.37 o 
 -11  11  14    38888.95    36391.88   1857.96 o 
  -8  11  14    53489.86    54560.20   1796.57 o 
  -5  11  14    19171.14    20651.22   1025.29 o 
  -2  11  14     6171.31     6859.23    745.09 o 
   1  11  14    12344.59    12417.07   1909.84 o 
   4  11  14     2897.47     3496.28    619.41 o 
   7  11  14     8791.48     8205.92   1307.93 o 
 -19  12  14     3185.21     3928.93    939.14 o 
 -16  12  14     9095.63     8968.34   1041.45 o 
 -13  12  14    14145.72    13578.56   1619.76 o 
 -10  12  14    20431.88    20898.61   1218.11 o 
  -7  12  14     7610.65     8401.33    877.30 o 
  -4  12  14     2489.87     2474.68    423.92 o 
  -1  12  14     7071.37     8155.90    974.03 o 
   2  12  14    17268.15    17186.39   1716.00 o 
   5  12  14     5130.55     5760.39    845.99 o 
   8  12  14     4281.22     4185.56    759.66 o 
 -18  13  14     6134.84     7044.47   1207.64 o 
 -15  13  14    13652.00    12000.66   2175.77 o 
 -12  13  14    15729.02    14566.62   2366.26 o 
  -9  13  14    16948.77    15842.49   2364.76 o 
  -6  13  14     5142.60     6312.54    836.88 o 
  -3  13  14     6681.76     7371.20    804.31 o 
   0  13  14    31549.67    28610.96   3355.96 o 
   3  13  14     5357.07     6212.89    851.90 o 
   6  13  14     6875.04     7534.78   1097.77 o 
 -20  14  14     4810.15     4938.30    861.18 o 
 -17  14  14     8824.42    10063.57   1368.95 o 
 -14  14  14    10909.52    11758.34   2094.22 o 
 -11  14  14    10480.45    10773.76   2014.04 o 
  -8  14  14    19806.05    22313.19   2902.83 o 
  -5  14  14    13628.57    13702.30   1591.09 o 
  -2  14  14    11577.44    10322.51   1428.09 o 
   1  14  14    17148.96    17037.28   2580.73 o 
   4  14  14     6212.23     4378.88   1472.83 o 
 -19  15  14     6058.70     6823.44   1170.34 o 
 -16  15  14     6235.04     6715.52   1730.01 o 
 -13  15  14     4906.60     5170.18   1407.37 o 
 -10  15  14     9672.04    10956.30   2062.19 o 
  -7  15  14    10293.15    10982.43   1470.44 o 
  -4  15  14    17441.91    19743.43   2029.84 o 
  -1  15  14     6642.61     5886.38   1220.19 o 
   2  15  14     3949.77     3485.12    923.49 o 
 -18  16  14     8749.65     7819.58   1769.69 o 
 -15  16  14     1284.98     2943.96   1170.03 o 
 -12  16  14    17157.73    17429.42   2719.02 o 
  -9  16  14    16922.03    16609.45   2639.24 o 
  -6  16  14    14777.51    17103.17   1866.65 o 
  -3  16  14    10491.55     6339.41   1293.83 o 
   0  16  14     7348.33     4428.68   2057.91 o 
   3  16  14     5940.21     4332.27   1534.31 o 
 -17  17  14     8445.49    11392.69   2291.97 o 
 -14  17  14     2667.84     3218.03   1118.89 o 
 -11  17  14     9373.43    11819.90   2336.87 o 
  -8  17  14     7856.43     8610.57   1382.26 o 
  -5  17  14    10674.65    11963.76   1628.28 o 
  -2  17  14     2730.66     1607.78    615.84 o 
   1  17  14     1373.19      -68.52    477.10 o 
 -16  18  14     4109.63     3795.85   1240.19 o 
 -13  18  14     5390.37     5958.14   1697.27 o 
 -10  18  14     7713.77     9575.46   2081.67 o 
  -7  18  14     2357.16     3228.32    898.76 o 
  -4  18  14     6772.49     5805.43   1871.76 o 
  -1  18  14     4194.58     4144.81   1080.22 o 
 -15  19  14     3047.81     3633.16   1401.82 o 
 -12  19  14     4482.27     4573.17   1407.19 o 
  -9  19  14     4688.12     5416.39   1149.42 o 
  -6  19  14     2711.62     4159.77   1097.98 o 
  -3  19  14     6905.77     6295.06   2388.60 o 
 -14  20  14     5056.28     6453.56   1693.60 o 
 -11  20  14     6504.77     8879.92   1443.87 o 
  -8  20  14     4056.10     5452.23   1192.14 o 
   0   0  15     7666.15     8306.57   1339.12 o 
   1   1  15    14967.39    15518.06   1242.50 o 
  -1   2  15    16756.25    16572.76   1345.29 o 
   2   2  15    17090.77    18016.17   1305.66 o 
  -3   3  15    16493.28    17206.65   1014.24 o 
   0   3  15     4399.73     4532.22    664.12 o 
   3   3  15     7693.99     6749.39    391.10 o 
  -5   4  15     3036.99     3154.10    743.34 o 
  -2   4  15    10369.92     9167.33    691.88 o 
   1   4  15     2705.20     2582.38    246.99 o 
   4   4  15    28809.32    28060.44   2955.15 o 
  -7   5  15     1022.52      553.21    173.28 o 
  -4   5  15     9535.21    10038.26    762.98 o 
  -1   5  15     8660.43     8113.40   1260.81 o 
   2   5  15       17.27      126.41    152.99 o 
   5   5  15    13481.67    13038.54   1035.70 o 
  -9   6  15    15487.56    13882.73   2081.86 o 
  -6   6  15      399.39      178.28    103.22 o 
  -3   6  15    18233.05    17461.11   1596.99 o 
   0   6  15     2563.88     2730.39    328.54 o 
   3   6  15     2020.09     2360.48    306.70 o 
   6   6  15     9159.46     8565.74   1254.30 o 
 -11   7  15     1633.19     1785.97    389.01 o 
  -8   7  15     3665.10     2779.83    485.24 o 
  -5   7  15    12827.06    11733.04   1426.80 o 
  -2   7  15     9159.18     8813.86    712.80 o 
   1   7  15     2752.41     2668.32    286.61 o 
   4   7  15     6243.60     5713.05    668.70 o 
   7   7  15     3433.12     3017.31    548.80 o 
 -13   8  15     9762.62     8636.71    889.29 o 
 -10   8  15     5217.28     4802.43    754.75 o 
  -7   8  15     6161.73     4702.65    987.73 o 
  -4   8  15     4498.91     5310.40    745.63 o 
  -1   8  15    18664.23    19738.96    821.38 o 
   2   8  15     5390.88     4722.85    579.45 o 
   5   8  15     1150.96      913.08    311.70 o 
   8   8  15     1391.49     1504.92    446.49 o 
 -15   9  15       41.28      196.91    317.76 o 
 -12   9  15     8966.54     8119.45   1786.79 o 
  -9   9  15     9286.93     7673.98   1444.35 o 
  -6   9  15     5006.86     5342.42   1111.59 o 
  -3   9  15     7669.40     6930.15    514.54 o 
   0   9  15    18009.77    18582.64   1116.77 o 
   3   9  15      831.36     1016.08    311.67 o 
   6   9  15     3137.03     3488.31    601.81 o 
   9   9  15     1021.61      695.88    230.22 o 
 -17  10  15      438.13      187.52    311.36 o 
 -14  10  15     3211.36     2930.17    646.38 o 
 -11  10  15    11721.31    11505.35   1773.75 o 
  -8  10  15    26809.63    28323.01   1936.19 o 
  -5  10  15      727.07      494.40    277.26 o 
  -2  10  15    14511.13    16212.34   1032.51 o 
   1  10  15     2025.35     1738.29    440.36 o 
   4  10  15     3447.90     3118.54    506.19 o 
   7  10  15     3768.45     3254.02    924.43 o 
  10  10  15      824.06     1381.47    596.78 o 
 -19  11  15     3501.14     2748.75    559.97 o 
 -16  11  15     1909.00     1878.82    563.31 o 
 -13  11  15     3131.22     1919.38    527.77 o 
 -10  11  15     1174.27     1100.53    702.63 o 
  -7  11  15    10230.47    10587.05   1131.90 o 
  -4  11  15     2350.64      955.82    837.79 o 
  -1  11  15     3994.00     4342.49    586.78 o 
   2  11  15     5490.11     5439.84   1072.89 o 
   5  11  15     3615.43     3700.40    654.04 o 
   8  11  15     1785.22     2022.70   1174.93 o 
 -18  12  15     1324.03     1745.24    782.85 o 
 -15  12  15     5561.14     5793.10    863.94 o 
 -12  12  15      635.89      394.47    295.49 o 
  -9  12  15    14027.98    13892.49   1369.38 o 
  -6  12  15      660.93      862.70    538.21 o 
  -3  12  15     4694.55     3920.72    857.60 o 
   0  12  15     5851.26     3304.44   1761.60 o 
   3  12  15     3685.39     2682.54   1152.38 o 
   6  12  15       47.36      222.07    335.79 o 
 -17  13  15     3803.57     1449.98    559.74 o 
 -14  13  15     2008.80     1830.06    833.60 o 
 -11  13  15     2744.54     3865.26   1299.83 o 
  -8  13  15    13393.09    14847.02   2383.58 o 
  -5  13  15     6205.64     7463.52   1148.67 o 
  -2  13  15    10009.50    12674.78   1587.85 o 
   1  13  15     3684.43     3549.59   1634.06 o 
   4  13  15     1218.78     1356.92    628.42 o 
 -19  14  15      492.36      333.73    354.83 o 
 -16  14  15     5122.85     4742.03   1367.26 o 
 -13  14  15      608.05     1263.84    762.05 o 
 -10  14  15     4830.58     4681.67   1401.18 o 
  -7  14  15     1578.62     1087.29    432.96 o 
  -4  14  15     7117.11     6973.82   1864.24 o 
  -1  14  15      914.95      441.28    597.83 o 
   2  14  15     2311.18     1125.73    538.03 o 
   5  14  15      445.73      744.71    275.12 o 
 -18  15  15     3294.76     2664.91   1131.62 o 
 -15  15  15     1667.71     1772.16    985.41 o 
 -12  15  15      445.63     1041.74    879.26 o 
  -9  15  15     4021.55     3858.50   1208.14 o 
  -6  15  15     7756.68     8255.64   1263.51 o 
  -3  15  15     1390.59     2143.83    738.97 o 
   0  15  15     2941.15     2351.25    798.71 o 
   3  15  15      647.81     -274.81    734.87 o 
 -17  16  15      445.57     -373.48    373.48 o 
 -14  16  15     2503.86     2790.72   1086.09 o 
 -11  16  15     1448.35      663.70    213.17 o 
  -8  16  15     2824.89     4857.80   1479.71 o 
  -5  16  15      352.53      971.35    532.29 o 
  -2  16  15      308.06       46.56     89.19 o 
   1  16  15     3751.61     2726.32    945.47 o 
 -16  17  15     1998.67     1474.30   1047.08 o 
 -13  17  15     6591.05     7559.54   1827.24 o 
 -10  17  15      314.96     -452.42    610.20 o 
  -7  17  15     8376.98     9722.02   1470.85 o 
  -4  17  15      601.82      -79.25    727.35 o 
  -1  17  15     4236.76     1372.24   2607.90 o 
 -15  18  15     4899.78     5275.72   1590.45 o 
 -12  18  15     3020.79     3618.15   1275.64 o 
  -9  18  15     1371.15     1956.18    959.97 o 
  -6  18  15     3157.48     4918.21   1103.88 o 
  -3  18  15     2010.59      626.91   1486.77 o 
 -14  19  15     5143.21     7310.32   1913.02 o 
 -11  19  15      761.84     2206.37   1069.06 o 
  -8  19  15     3225.47     4833.89   1345.94 o 
  -5  19  15     1745.83       65.54    566.41 o 
 -10  20  15      938.53     1719.16    737.23 o 
  -1   1  16    28775.29    28583.74   1459.14 o 
  -3   2  16    54086.83    58211.45   1995.87 o 
   0   2  16    59267.16    55925.04   2491.88 o 
  -5   3  16    66461.94    71221.06   2713.74 o 
  -2   3  16    39844.03    38736.11   1527.13 o 
   1   3  16    57600.32    57535.63   1990.47 o 
  -7   4  16    14695.69    14102.40   2315.21 o 
  -4   4  16    27814.34    28657.72   1388.47 o 
  -1   4  16    39674.63    35276.81   2749.96 o 
   2   4  16    13439.27    12690.34   1085.13 o 
  -9   5  16    12521.56     8994.77   2325.38 o 
  -6   5  16    13956.20    14244.93    822.82 o 
  -3   5  16    45332.50    40675.12   3104.88 o 
   0   5  16    11570.67    11244.12    652.68 o 
   3   5  16    10205.70     8819.61   1265.18 o 
 -11   6  16    23520.13    23143.66   1378.49 o 
  -8   6  16    39432.95    33812.86   5369.37 o 
  -5   6  16     2468.94     3652.17    659.15 o 
  -2   6  16    25399.49    20374.18   2436.27 o 
   1   6  16     5793.24     5557.36    619.45 o 
   4   6  16    35066.77    33261.38   2321.55 o 
 -13   7  16     5569.60     6009.23    762.79 o 
 -10   7  16    44893.90    40447.29   3340.43 o 
  -7   7  16    11039.47     9022.28   1619.16 o 
  -4   7  16    15392.14    14822.73   1543.26 o 
  -1   7  16    13006.83    13990.84   1006.51 o 
   2   7  16    20970.03    20380.79    920.31 o 
   5   7  16    28086.19    27610.20   1984.72 o 
 -15   8  16     6864.69     6502.40    851.68 o 
 -12   8  16     4932.12     6250.89   1033.08 o 
  -9   8  16    53737.48    48866.22   4640.40 o 
  -6   8  16     2122.56      787.37    514.67 o 
  -3   8  16    21284.87    22059.02   1540.92 o 
   0   8  16    26498.71    25781.35   1312.89 o 
   3   8  16    32915.50    31164.19   2074.51 o 
   6   8  16     6044.30     6418.72    854.26 o 
 -17   9  16     7892.14     7647.80   3671.29 o 
 -14   9  16    10121.33    10314.76   1380.17 o 
 -11   9  16     5132.46     6119.77    792.66 o 
  -8   9  16    37125.88    33635.81   4328.79 o 
  -5   9  16    20387.98    19148.14   3837.49 o 
  -2   9  16    28420.80    29126.67   1430.65 o 
   1   9  16    16717.93    14898.17   1623.71 o 
   4   9  16    20709.72    18190.45   2891.41 o 
   7   9  16     9846.45     9289.30   1541.67 o 
 -19  10  16     3979.21     4660.90   1584.51 o 
 -16  10  16    13765.88    13612.98   1552.36 o 
 -13  10  16     8763.25     8452.98   1584.33 o 
 -10  10  16    19581.00    19590.38   1356.22 o 
  -7  10  16    33913.23    31606.64   4235.27 o 
  -4  10  16    23199.36    21646.02   2384.10 o 
  -1  10  16    19766.19    21130.31   1933.50 o 
   2  10  16    25199.03    21608.46   4382.09 o 
   5  10  16     6310.96     5282.46   1063.29 o 
   8  10  16     4746.33     4226.53    987.29 o 
 -18  11  16     5949.29     6133.85   1291.69 o 
 -15  11  16    10931.38    10950.10    981.41 o 
 -12  11  16     5131.98     6475.01    825.03 o 
  -9  11  16    17730.00    19576.37   1667.10 o 
  -6  11  16    45422.67    44248.97   6333.71 o 
  -3  11  16     9088.12     9389.08   2004.09 o 
   0  11  16    14060.75    11003.39   1641.73 o 
   3  11  16     8623.50     8101.72   1951.92 o 
   6  11  16     6473.96     5036.70   1971.70 o 
 -17  12  16     5230.73     4999.63   1106.98 o 
 -14  12  16    10571.20     9155.41   1577.03 o 
 -11  12  16    14198.80    14935.53   1559.50 o 
  -8  12  16    29768.88    28906.32   1961.37 o 
  -5  12  16    16648.38    12136.45   2495.74 o 
  -2  12  16    10729.91    11407.94   1745.63 o 
   1  12  16    19171.24    17367.58   2410.32 o 
   4  12  16     5743.53     4666.29   1621.78 o 
   7  12  16     2738.91     1859.62    820.10 o 
 -16  13  16     4116.00     3638.79   1410.77 o 
 -13  13  16    10137.90    10355.68   1349.45 o 
 -10  13  16     6294.54     7260.26   1022.35 o 
  -7  13  16    11333.93    12697.95   2292.99 o 
  -4  13  16     7094.32     7367.56   1993.33 o 
  -1  13  16     4751.37     3933.86   1001.14 o 
   2  13  16     6406.51     5010.66   1770.29 o 
   5  13  16     7878.88     5015.04   2550.38 o 
 -18  14  16     3066.44     3083.49   1033.17 o 
 -15  14  16     7504.59     7578.12   1796.02 o 
 -12  14  16    15937.35    15576.75   2551.27 o 
  -9  14  16     9092.84    10371.10   2060.52 o 
  -6  14  16     9569.09     8263.32   1374.75 o 
  -3  14  16     9962.70    11275.17   1552.57 o 
   0  14  16     7633.75     6578.68   1464.00 o 
   3  14  16    10821.90     8376.44   2907.58 o 
 -17  15  16    10983.83    10742.44   2266.77 o 
 -14  15  16     3145.96     2772.13   1027.13 o 
 -11  15  16     7884.55     9218.92   2046.19 o 
  -8  15  16    10594.79    10277.45   2074.95 o 
  -5  15  16     9621.71    10554.02   1565.77 o 
  -2  15  16     3239.03     3179.22    966.25 o 
   1  15  16     3814.15     4437.06   1021.06 o 
 -16  16  16     5175.78     5037.38   1599.97 o 
 -13  16  16     5641.82     3888.50   1163.30 o 
 -10  16  16     7216.70     7872.46   1914.59 o 
  -7  16  16     5139.64     6158.67   1151.02 o 
  -4  16  16     8994.11     9492.22   1539.94 o 
  -1  16  16     4097.58     4106.72   2370.45 o 
 -15  17  16     4034.09     5098.83   1562.84 o 
 -12  17  16     6150.44     6158.35   1689.48 o 
  -9  17  16     8588.56     9912.03   1490.76 o 
  -6  17  16     3973.33     5074.11   1052.76 o 
  -3  17  16     9385.39     8280.60   3110.00 o 
 -14  18  16    10124.48    13384.41   2545.13 o 
 -11  18  16     2424.77     4128.94   1431.91 o 
  -8  18  16     4010.00     3330.25    922.86 o 
  -5  18  16     3505.32     3693.61    976.69 o 
 -10  19  16     3020.92     4373.31   1016.83 o 
  -7  19  16     3264.30     4260.63   1102.14 o 
   0   1  17     4894.89     5103.16    638.18 o 
  -2   2  17    18986.27    19795.15   1171.04 o 
   1   2  17     3509.55     4202.89    700.85 o 
  -4   3  17    19492.17    20388.93   1223.04 o 
  -1   3  17    13351.62    12605.01    884.17 o 
   2   3  17      973.47     1096.44    267.28 o 
  -6   4  17     2891.91     4019.48    643.08 o 
  -3   4  17    15743.95    15322.20    990.77 o 
   0   4  17     9217.28     6808.38   1381.32 o 
   3   4  17     8230.51     8188.37   1156.64 o 
  -8   5  17    32588.83    23774.11   8046.92 o 
  -5   5  17     9713.36     9156.31   1902.78 o 
  -2   5  17     6801.60     7734.37    617.68 o 
   1   5  17    13516.61    14173.74   1028.84 o 
   4   5  17     6184.61     6210.89   1987.07 o 
 -10   6  17     5683.89     5598.56    888.84 o 
  -7   6  17     9360.05     6285.47   1076.29 o 
  -4   6  17      949.40     1559.78    285.49 o 
  -1   6  17    15144.51    16644.38   1371.95 o 
   2   6  17     7987.73     7186.57   1087.13 o 
   5   6  17     4792.24     3935.42    832.23 o 
 -12   7  17     8574.09     6868.93   2864.43 o 
  -9   7  17     1646.25     1549.30    444.24 o 
  -6   7  17    15723.71     9424.35   1069.09 o 
  -3   7  17     1975.75     2195.42    488.13 o 
   0   7  17    13901.31    13878.43   1031.62 o 
   3   7  17      558.27      202.86    576.05 o 
   6   7  17     7947.79     5809.73   2279.41 o 
 -14   8  17     4051.49     2964.91   1553.37 o 
 -11   8  17     1019.88      997.98    446.01 o 
  -8   8  17     2927.44     3237.46    900.79 o 
  -5   8  17     5251.06     4840.87   1909.19 o 
  -2   8  17      901.33      898.33    274.51 o 
   1   8  17     5789.96     5774.57   1695.73 o 
   4   8  17     3272.13     3131.26    806.42 o 
   7   8  17     1426.29     2122.23    677.04 o 
 -16   9  17     1201.30      927.14    716.93 o 
 -13   9  17      851.07      163.94    177.12 o 
 -10   9  17     2839.87     1887.45    677.81 o 
  -7   9  17    11828.57    90435.91  92938.06 o 
  -4   9  17     3608.48     3194.08   1585.90 o 
  -1   9  17     2781.06     2187.31    828.46 o 
   2   9  17     7585.76     6536.24   2957.24 o 
   5   9  17     4257.50     3136.94    698.69 o 
   8   9  17     2372.61     2739.60    893.21 o 
 -18  10  17     1138.96      748.22    510.03 o 
 -15  10  17     1780.18      669.28    889.72 o 
 -12  10  17      981.59     1104.05    401.44 o 
  -9  10  17    10969.00    10802.17   4077.84 o 
  -6  10  17     2840.50     2806.43   1378.74 o 
  -3  10  17     5670.71     3637.51   1521.13 o 
   0  10  17     7009.64     6243.24   1276.44 o 
   3  10  17     6817.98     4891.64   2798.23 o 
   6  10  17     2875.09     2524.35    814.09 o 
 -17  11  17     2794.91     2654.09    780.32 o 
 -14  11  17     6802.07     6619.09   1400.38 o 
 -11  11  17     4078.15     3767.39    783.55 o 
  -8  11  17    13233.87    12428.02   4508.43 o 
  -5  11  17    12904.07     9800.49   2340.27 o 
  -2  11  17     5533.01     6297.32   1092.17 o 
   1  11  17     6283.40     5533.51   1238.44 o 
   4  11  17     2690.04     2351.25    700.09 o 
   7  11  17     3734.17     3428.81   1171.43 o 
 -16  12  17     9233.31     8525.25   2243.65 o 
 -13  12  17     3281.91     4158.66    933.49 o 
 -10  12  17     4945.86     5977.11   1005.38 o 
  -7  12  17      906.85      351.10    535.10 o 
  -4  12  17     7391.95     6571.29   1512.85 o 
  -1  12  17     4988.80     3757.01   1930.91 o 
   2  12  17     3285.60     2412.57    698.96 o 
   5  12  17     1266.63      905.82    455.54 o 
 -18  13  17     1505.65      468.90    391.91 o 
 -15  13  17     6870.94     7049.42   1909.26 o 
 -12  13  17     8348.76     8825.11   1263.21 o 
  -9  13  17     3836.41     4598.56   1415.13 o 
  -6  13  17     4231.77     5709.52   1561.28 o 
  -3  13  17      635.27      300.88    368.41 o 
   0  13  17     8481.37     6995.03   2054.09 o 
   3  13  17     3867.70     2902.37   1361.89 o 
 -17  14  17     4573.17     3273.95   1329.45 o 
 -14  14  17     1735.58      817.61    473.43 o 
 -11  14  17     3579.47     4756.16   1444.82 o 
  -8  14  17     3711.30     4044.40   1356.62 o 
  -5  14  17     3715.56     4688.66   1003.77 o 
  -2  14  17     2799.89     1415.83   2512.78 o 
   1  14  17     2748.10     2610.54    767.81 o 
 -16  15  17      241.00     -197.57    525.43 o 
 -13  15  17     2499.49     2408.22   1066.76 o 
 -10  15  17       18.70      925.56    803.89 o 
  -7  15  17     7758.21    10375.24   1506.53 o 
  -4  15  17     1145.36     1606.18    602.39 o 
  -1  15  17     1887.69     1045.88   1133.62 o 
   2  15  17       93.31      299.38    516.80 o 
 -15  16  17     1390.08     2447.46   1136.76 o 
 -12  16  17     3097.95     5375.45   1636.26 o 
  -9  16  17      481.19      407.18    434.51 o 
  -6  16  17     6218.34     7435.54   1348.47 o 
  -3  16  17     3210.22     3031.91    945.85 o 
   0  16  17     2053.20      995.86   1739.01 o 
 -14  17  17     2985.27     3654.78   1337.06 o 
 -11  17  17     1030.00     1973.87   1056.74 o 
  -8  17  17     6849.37     8326.59   1385.53 o 
  -5  17  17     1168.09     1934.22    635.23 o 
  -2  17  17      713.54      539.19    419.40 o 
 -13  18  17     3554.28     3884.41   1564.40 o 
 -10  18  17     2267.75     3562.51    976.33 o 
  -7  18  17     1308.18     1750.01    842.71 o 
   0   0  18    25169.82    22919.81   2413.83 o 
   1   1  18    20033.59    19395.72   1288.75 o 
  -1   2  18    30819.62    31044.33   1637.37 o 
   2   2  18    24233.48    25903.15   1394.70 o 
  -3   3  18    19830.61    22024.71   1262.13 o 
   0   3  18    25909.96    24881.23   1617.33 o 
   3   3  18    17294.50    16442.49   1122.89 o 
  -5   4  18    10703.42     9430.53   1348.82 o 
  -2   4  18    44179.30    40232.29   2584.09 o 
   1   4  18    24101.05    26223.39   1445.45 o 
   4   4  18    14891.25    16932.25   1534.76 o 
  -7   5  18    32741.68    31158.10   2688.58 o 
  -4   5  18    30403.50    27643.24   2315.00 o 
  -1   5  18    19132.99    20194.88   1571.01 o 
   2   5  18    11207.73    11335.62    940.54 o 
   5   5  18    19523.30    16913.91   1657.56 o 
  -9   6  18    25404.58    23192.66   4440.98 o 
  -6   6  18    21694.95    19814.07   2760.78 o 
  -3   6  18    35611.38    36521.71   2191.80 o 
   0   6  18     7994.75     7548.18    770.17 o 
   3   6  18    13488.03    13065.02   2347.06 o 
   6   6  18     9556.50     8707.67   2050.24 o 
 -11   7  18     5012.40     5320.83    901.52 o 
  -8   7  18    24618.74    21049.96   2043.74 o 
  -5   7  18    12473.01    14085.67   1407.23 o 
  -2   7  18     3732.14     4678.08    746.73 o 
   1   7  18     6169.30     6541.41   1101.80 o 
   4   7  18    22779.98    21191.51   3690.10 o 
   7   7  18     8486.61     6063.29   1805.36 o 
 -13   8  18     7659.10     7098.88   2053.18 o 
 -10   8  18     6104.99     5647.59   1221.39 o 
  -7   8  18    21795.23    21702.78   5239.10 o 
  -4   8  18     4079.50     3496.07    637.55 o 
  -1   8  18    13346.03    14405.32   1554.22 o 
   2   8  18    19901.72    17403.40   2731.42 o 
   5   8  18     6983.91     5662.44   1134.38 o 
   8   8  18     6594.92     4973.21   1160.28 o 
 -15   9  18     8365.33     7170.19   1535.83 o 
 -12   9  18     3581.41     2921.58    944.87 o 
  -9   9  18     5267.21     5147.83   2374.20 o 
  -6   9  18    10996.94     9341.39   2534.53 o 
  -3   9  18     3448.94     3184.15   1038.86 o 
   0   9  18    26330.35    27113.27   2232.36 o 
   3   9  18    13729.18    12380.92   2123.92 o 
   6   9  18    11367.80     8642.04   2896.70 o 
 -17  10  18     5002.87     3629.47   1258.75 o 
 -14  10  18    11279.37     8906.32   1106.69 o 
 -11  10  18     8231.20     6693.52   1928.99 o 
  -8  10  18    12871.42    11935.12   4477.04 o 
  -5  10  18    16309.08    10939.57   2529.86 o 
  -2  10  18    18435.59    15308.00   1711.49 o 
   1  10  18    25514.69    24227.44   4814.42 o 
   4  10  18     6498.78     5492.29   2186.58 o 
   7  10  18     4142.74     3928.23   2347.81 o 
 -16  11  18     4477.34     4009.40    869.95 o 
 -13  11  18     8653.75     8877.29   1312.19 o 
 -10  11  18    10436.04     9692.50   3275.59 o 
  -7  11  18    30303.99    28708.81   3824.21 o 
  -4  11  18    14503.21    13632.32   1672.00 o 
  -1  11  18    10305.80     9492.17   1456.52 o 
   2  11  18    10015.89     8439.52   1654.65 o 
   5  11  18     9108.40     6419.97   1997.66 o 
 -15  12  18     1935.34     2322.23    874.24 o 
 -12  12  18     9946.99    11355.82   1452.28 o 
  -9  12  18    20248.49    15650.55   2989.99 o 
  -6  12  18    16064.98    13545.89   2882.45 o 
  -3  12  18     5313.70     5843.91   1815.82 o 
   0  12  18     8768.76     7158.83   1430.31 o 
   3  12  18     5254.84     4678.53   1010.86 o 
 -17  13  18     3848.82     3331.54    888.98 o 
 -14  13  18     2172.38     1869.10   1095.13 o 
 -11  13  18    16120.64    16202.45   2650.74 o 
  -8  13  18     8207.56     9203.98   2006.27 o 
  -5  13  18     5491.05     7332.29   1179.60 o 
  -2  13  18     6103.01     7819.07   1315.66 o 
   1  13  18     2953.98     1962.06    666.65 o 
   4  13  18     6745.54     5551.00   1437.92 o 
 -16  14  18     6453.86     6116.13   1713.32 o 
 -13  14  18     5439.31     6951.08   1780.95 o 
 -10  14  18    11198.73    11432.83   2255.24 o 
  -7  14  18     2755.38     2585.02    957.79 o 
  -4  14  18     9378.38     9856.24   1493.63 o 
  -1  14  18     4957.13     4543.78    984.07 o 
   2  14  18     1697.97     1995.15    770.41 o 
 -15  15  18     6454.49     5382.90   1605.14 o 
 -12  15  18     6690.57     6690.09   1914.84 o 
  -9  15  18     7577.28     7869.83   2031.98 o 
  -6  15  18     5472.37     6363.94   1258.48 o 
  -3  15  18    13253.30    12397.04   1696.22 o 
   0  15  18     3859.69     2967.56    861.64 o 
 -14  16  18     5965.33     8258.04   1986.18 o 
 -11  16  18     3732.55     5137.26   1468.70 o 
  -8  16  18     5806.46     5625.96   1130.82 o 
  -5  16  18     7545.14     8245.38   1412.68 o 
  -2  16  18     9795.25     8139.41   4096.01 o 
 -13  17  18     4831.73     5870.77   1657.54 o 
 -10  17  18     6326.49     7400.63   1912.76 o 
  -7  17  18     5903.06     7309.91   1346.47 o 
  -4  17  18     5053.53     3552.81   1253.45 o 
  -1   1  19     6052.57     6669.62    774.21 o 
  -3   2  19    11300.37    11382.02    827.24 o 
   0   2  19    12983.40    14433.02   1161.13 o 
  -5   3  19     4904.86     4909.13    537.60 o 
  -2   3  19     5880.49     6418.90    680.95 o 
   1   3  19    13492.25    13478.02   1057.00 o 
  -7   4  19     3254.48     2723.60    824.49 o 
  -4   4  19    11602.47    10780.04   1439.96 o 
  -1   4  19    20170.61    19748.17   1661.54 o 
   2   4  19     1068.15      984.49    262.08 o 
  -9   5  19     4696.67     4535.71   1037.68 o 
  -6   5  19    10722.49    10761.41   1954.77 o 
  -3   5  19     4151.64     4518.23    764.50 o 
   0   5  19     4598.69     4704.64    629.50 o 
   3   5  19     5177.35     5119.83    818.67 o 
 -11   6  19     8988.70     8456.54   1260.32 o 
  -8   6  19    13049.03    12037.30   2458.70 o 
  -5   6  19     4360.36     4297.70   1022.81 o 
  -2   6  19     8253.70     8856.44   1083.78 o 
   1   6  19    19586.06    19569.81   1290.68 o 
   4   6  19     4087.71     2486.70   1195.59 o 
 -13   7  19    11019.63     9579.32   2829.08 o 
 -10   7  19     9132.70     6284.66   1163.80 o 
  -7   7  19    14356.51    15978.75   1613.19 o 
  -4   7  19     6077.13     5897.05    890.96 o 
  -1   7  19     7498.13     8474.25    842.32 o 
   2   7  19    11284.58     9183.90   3046.09 o 
   5   7  19     3710.92     2924.51    708.68 o 
 -15   8  19     7090.61     4866.98   2280.86 o 
 -12   8  19     6442.10     6178.07   1029.44 o 
  -9   8  19     1960.13     1657.78    666.08 o 
  -6   8  19     4620.77     5756.79    933.59 o 
  -3   8  19     8599.92    10245.69   1153.41 o 
   0   8  19     4697.22     4359.81    856.49 o 
   3   8  19     5548.55     5039.06   1657.95 o 
   6   8  19     1420.42      760.99    304.37 o 
 -14   9  19      985.17      747.72    746.99 o 
 -11   9  19     2952.32     2655.10    620.11 o 
  -8   9  19     6428.77     6434.23   1426.40 o 
  -5   9  19     2888.56     3719.05    689.02 o 
  -2   9  19     2541.24     3017.74    752.11 o 
   1   9  19     9354.11     7568.34   2964.20 o 
   4   9  19     2176.01     1098.87    644.37 o 
   7   9  19     1518.21     1633.39    597.45 o 
 -16  10  19     3361.16     2301.78   1856.33 o 
 -13  10  19      442.04      232.47    169.68 o 
 -10  10  19     3253.01     4494.51    928.61 o 
  -7  10  19     4540.41     3757.76   2294.11 o 
  -4  10  19     6182.03     3932.62   1643.79 o 
  -1  10  19     2763.44     3404.97    763.17 o 
   2  10  19     1710.02     1486.94    346.11 o 
   5  10  19     1423.69      212.23    474.13 o 
 -15  11  19     1052.08     1103.16    467.62 o 
 -12  11  19     2052.46     2167.14    592.69 o 
  -9  11  19     8424.25    10196.69   1311.01 o 
  -6  11  19     1134.73       33.37    299.10 o 
  -3  11  19     9417.76     8922.80   1387.03 o 
   0  11  19     2864.20     1869.45   1880.04 o 
   3  11  19     2401.29     2773.04    826.65 o 
 -14  12  19     4566.83     4779.33    981.00 o 
 -11  12  19     5004.52     6879.28   1793.70 o 
  -8  12  19     5289.95     4290.59   1596.94 o 
  -5  12  19    11419.97    11583.23   1564.46 o 
  -2  12  19     2067.15     3150.36    794.35 o 
   1  12  19     6002.45     3395.78   1953.94 o 
   4  12  19     3225.10     1490.31    609.89 o 
 -13  13  19     6051.47     4745.89   1518.66 o 
 -10  13  19     1504.66      655.15    789.76 o 
  -7  13  19     7357.98     8314.47   1948.77 o 
  -4  13  19     1363.18     1899.61    640.83 o 
  -1  13  19     2675.11     2112.00    644.28 o 
   2  13  19     2768.59     2208.34    773.37 o 
 -15  14  19     1312.89     2365.57    949.67 o 
 -12  14  19     3692.91     3672.71   1150.70 o 
  -9  14  19     3536.92     2624.89   1034.14 o 
  -6  14  19     7367.38     9644.62   1517.54 o 
  -3  14  19     1776.89     2458.01    899.06 o 
   0  14  19     2978.55     2282.08   1407.17 o 
 -14  15  19     4241.10     4308.92   1507.81 o 
 -11  15  19     1234.53      847.38    661.74 o 
  -8  15  19     1674.36     3175.67   1344.78 o 
  -5  15  19     3302.95     3807.63    928.53 o 
  -2  15  19     3439.97     3897.92   1320.26 o 
 -10  16  19      231.52       85.24     30.00 o 
  -7  16  19     1738.84     1413.23    628.01 o 
  -4  16  19     5096.97     6005.63   1224.53 o 
   0   1  20    18306.73    17620.40   1309.01 o 
  -2   2  20    29394.59    28113.76   1325.45 o 
   1   2  20    14474.48    14292.40    971.83 o 
  -4   3  20     6067.73     5726.37    607.75 o 
  -1   3  20    21783.99    22701.29   1831.88 o 
   2   3  20    13217.56    13410.16   1070.94 o 
  -6   4  20    10599.55     9628.56    995.25 o 
  -3   4  20    12169.78    12037.03   1352.48 o 
   0   4  20    15276.62    17206.81   1245.29 o 
   3   4  20    19989.87    18198.25   1455.09 o 
  -8   5  20    27369.37    24842.49   3399.76 o 
  -5   5  20     4459.81     5364.25    898.83 o 
  -2   5  20    15947.51    16748.50   1553.74 o 
   1   5  20    25274.76    24848.06   1501.37 o 
   4   5  20    19154.11    16298.89   4878.47 o 
 -10   6  20     9208.78     8377.99   2278.62 o 
  -7   6  20    32196.69    30628.89   2332.03 o 
  -4   6  20     9533.85    11389.08   1315.85 o 
  -1   6  20    14509.29    14796.98   1161.43 o 
   2   6  20    13896.83    12176.06   4189.15 o 
   5   6  20     4332.49     3876.19    867.68 o 
 -12   7  20     3503.76     3670.19   1226.68 o 
  -9   7  20    24371.72    24737.21   2583.97 o 
  -6   7  20    21592.26    21692.88   1875.54 o 
  -3   7  20     3996.19     4262.69    749.83 o 
   0   7  20     5720.22     6473.50   1010.59 o 
   3   7  20     7276.00     7915.59   1768.75 o 
   6   7  20     6794.43     4669.34   2174.77 o 
 -14   8  20     3920.62     2897.32   1055.36 o 
 -11   8  20     5128.80     6804.20   1113.99 o 
  -8   8  20    13759.68    13419.61   3061.35 o 
  -5   8  20    13565.64    13504.11   2100.50 o 
  -2   8  20      995.07     1583.55    487.08 o 
   1   8  20    12180.03    12277.36   1663.15 o 
   4   8  20     3640.12     4060.65    931.00 o 
   7   8  20     5728.71     5653.15   1696.28 o 
 -13   9  20     5244.50     6117.04   1142.42 o 
 -10   9  20     9883.53    10185.21   1944.47 o 
  -7   9  20     7543.09     8193.90   1209.44 o 
  -4   9  20     6105.62     7299.72   1700.41 o 
  -1   9  20     2267.91     1864.37    629.66 o 
   2   9  20     9769.75     9964.61   1602.20 o 
   5   9  20     9589.40     8329.55   3029.07 o 
 -15  10  20     4071.54     5559.63   1167.03 o 
 -12  10  20     9134.38     8498.61   1266.76 o 
  -9  10  20     5635.80     5346.50    985.48 o 
  -6  10  20     9541.55    11152.08   2149.07 o 
  -3  10  20     5422.59     4947.29    968.12 o 
   0  10  20    14687.07    12250.32   3349.36 o 
   3  10  20     4636.55     3185.97    864.87 o 
 -14  11  20     3476.99     5310.66   1080.06 o 
 -11  11  20     6357.86     6056.53   1094.38 o 
  -8  11  20     9924.98     9744.63   2129.69 o 
  -5  11  20    14801.06    15023.23   2553.74 o 
  -2  11  20    14609.09    15694.84   1804.96 o 
   1  11  20     5045.52     4962.66   1846.31 o 
   4  11  20    11802.41     9604.91   4100.77 o 
 -13  12  20     3728.92     3988.37    886.01 o 
 -10  12  20     9735.38     8185.24   1934.12 o 
  -7  12  20     7431.69     7593.63   1874.11 o 
  -4  12  20    15346.46    14884.97   1780.52 o 
  -1  12  20    16299.67    13161.96   4320.14 o 
   2  12  20     3857.35     2802.87   1245.28 o 
 -12  13  20     3992.63     3785.05   1371.12 o 
  -9  13  20    10091.31    11351.13   2270.00 o 
  -6  13  20    11159.81    11369.43   1572.45 o 
  -3  13  20    11148.57    11188.29   1566.80 o 
   0  13  20     2244.42      304.07    942.68 o 
 -11  14  20     4906.94     5690.64   1577.42 o 
  -8  14  20     5798.23     6866.09   1819.37 o 
  -5  14  20     6263.54     7149.04   1283.20 o 
  -2  14  20     4543.65     3506.45    875.40 o 
 -10  15  20     2813.55     3141.31   1183.26 o 
  -7  15  20     5086.22     6461.36   1253.09 o 
  -4  15  20     2935.78     2432.18    753.01 o 
   0   0  21    19608.96    19453.38   2507.34 o 
   1   1  21     6104.85     6536.73    667.85 o 
  -1   2  21     7671.43     6899.16    845.35 o 
   2   2  21     5587.29     6112.13    642.93 o 
  -3   3  21     5449.88     5443.29    719.22 o 
   0   3  21     4757.19     5738.21    629.58 o 
   3   3  21    11131.00    10561.21   1401.19 o 
  -5   4  21     8620.27    10135.31   1023.24 o 
  -2   4  21     4943.74     5635.25    938.14 o 
   1   4  21     4456.87     5957.39    753.78 o 
   4   4  21      563.95      615.32    110.37 o 
  -7   5  21    12605.11    12659.91   1523.35 o 
  -4   5  21     8126.38     9815.00   1255.36 o 
  -1   5  21     4238.00     4008.13    590.86 o 
   2   5  21    14116.56    12147.05   3448.07 o 
   5   5  21     1568.37      593.20    751.15 o 
  -9   6  21     5798.77     6401.27   1110.76 o 
  -6   6  21     9491.95    10614.98   1445.42 o 
  -3   6  21     8659.13     8486.75   1130.30 o 
   0   6  21     6211.84     7023.34   1049.53 o 
   3   6  21     4960.85     4440.77   2184.02 o 
   6   6  21     4687.40     3759.36   1386.63 o 
 -11   7  21     3960.91     3648.78    852.62 o 
  -8   7  21    15353.79    16603.43   1748.70 o 
  -5   7  21     9317.50     8569.33   1184.89 o 
  -2   7  21     2114.68     1951.83    403.46 o 
   1   7  21     9352.84     9562.34   1794.35 o 
   4   7  21     6045.23     5055.88   2078.98 o 
   7   7  21     2554.82     2888.91    994.27 o 
 -13   8  21     4073.03     5006.49   1023.13 o 
 -10   8  21     6147.63     7345.45   1178.56 o 
  -7   8  21     8346.37     8748.77   1279.50 o 
  -4   8  21     9241.78    10057.54   2029.05 o 
  -1   8  21     4529.88     5880.62   1129.59 o 
   2   8  21     8094.77     7880.12   3170.45 o 
   5   8  21     2971.25     1725.70    596.97 o 
 -12   9  21     3488.51     3687.47    876.72 o 
  -9   9  21     1474.12     2320.30    665.65 o 
  -6   9  21     5396.24     7887.19   1791.24 o 
  -3   9  21     3202.47     4595.72   1087.88 o 
   0   9  21     3532.02     3273.71    771.11 o 
   3   9  21     4707.19     4142.54   1660.12 o 
 -14  10  21     3561.98     3018.91   1352.15 o 
 -11  10  21     2227.66     2471.32    760.14 o 
  -8  10  21     3097.52     4205.10   1400.47 o 
  -5  10  21     7942.31    12114.95   2342.71 o 
  -2  10  21     2149.28     2066.02    736.89 o 
   1  10  21     4859.49     3815.30   1302.59 o 
   4  10  21     2824.35     1675.55    874.40 o 
 -13  11  21     1965.01     1441.95    526.55 o 
 -10  11  21      882.42      865.73    687.97 o 
  -7  11  21     3373.77     3936.71   1425.32 o 
  -4  11  21     7290.76     6902.81   1224.75 o 
  -1  11  21     4613.51     4507.87    914.86 o 
   2  11  21     2492.14      715.88   1017.10 o 
 -12  12  21     5204.96     8550.32   2057.76 o 
  -9  12  21      403.17      269.91    573.70 o 
  -6  12  21     6947.95     9330.65   2138.98 o 
  -3  12  21     3879.92     4692.63   1298.55 o 
   0  12  21     5065.43     2017.12   2825.83 o 
 -11  13  21     5985.44     8395.10   2022.94 o 
  -8  13  21     1412.40     2954.87   1240.24 o 
  -5  13  21     4534.45     5443.27   1786.41 o 
  -2  13  21     2210.50     1621.70    633.63 o 
 -10  14  21     2948.25     4883.57   1699.82 o 
  -7  14  21     4791.67     4120.10    944.00 o 
  -4  14  21     1681.70     2379.60    605.44 o 
  -1   1  22    14625.99    17066.72   1384.09 o 
  -3   2  22     6121.53     6643.07    854.78 o 
   0   2  22    12543.78    12803.69   1178.67 o 
  -5   3  22     7701.88     8423.57    957.86 o 
  -2   3  22    11450.37    11572.88   1119.81 o 
   1   3  22     4310.06     4331.73    562.15 o 
  -7   4  22     9721.60    10230.89   1069.49 o 
  -4   4  22     8946.60     9854.36   1036.69 o 
  -1   4  22     5781.80     6594.70   1002.17 o 
   2   4  22    19600.35    19393.74   1530.19 o 
  -9   5  22     7729.41     7473.65   1241.08 o 
  -6   5  22    18202.08    18361.17   1865.10 o 
  -3   5  22     9546.16    10220.07   1320.54 o 
   0   5  22    13929.12    14468.32   1204.36 o 
   3   5  22    21785.08    18578.23   4771.58 o 
 -11   6  22     9661.80    12650.98   2398.71 o 
  -8   6  22    11202.90    10147.61   1414.37 o 
  -5   6  22    27402.68    28947.92   2273.64 o 
  -2   6  22     4968.37     6449.39   1002.43 o 
   1   6  22    13426.32    14643.00   1582.32 o 
   4   6  22     4001.88     2971.31   1541.19 o 
 -13   7  22     4186.70     5929.65   1650.09 o 
 -10   7  22     4813.25     4965.60   1016.08 o 
  -7   7  22    16257.72    19243.09   1913.37 o 
  -4   7  22    10693.03    13537.96   1514.50 o 
  -1   7  22    10479.78     9694.46   1316.28 o 
   2   7  22     6538.57     6341.45   1119.54 o 
   5   7  22     3470.54     2831.21    852.36 o 
 -12   8  22     7991.41     7048.38   1278.83 o 
  -9   8  22     3871.55     4201.99    880.99 o 
  -6   8  22    21527.79    21594.62   1985.60 o 
  -3   8  22     7088.59     7024.73   1121.76 o 
   0   8  22     4353.90     5415.00   1027.52 o 
   3   8  22     1842.66     2082.55    857.93 o 
 -11   9  22     9291.38     9492.21   1410.63 o 
  -8   9  22     5013.74     5225.62   1367.14 o 
  -5   9  22     8752.89     9032.04   2031.72 o 
  -2   9  22     2582.69     3431.26    801.40 o 
   1   9  22     4259.75     3526.65    878.00 o 
   4   9  22     5132.53     3923.87   1355.29 o 
 -13  10  22     7017.73     7187.89   1284.14 o 
 -10  10  22     5628.42     3753.65   1334.82 o 
  -7  10  22     1414.05      579.70    564.19 o 
  -4  10  22     3318.11     3510.38    849.71 o 
  -1  10  22     7717.70     8744.19   1337.21 o 
   2  10  22     3519.29     2065.66    720.01 o 
 -12  11  22     3130.00     3601.98   1330.29 o 
  -9  11  22     4920.20     5027.79   1495.67 o 
  -6  11  22     2459.88     2633.36   1039.44 o 
  -3  11  22     7926.04     9400.44   1423.05 o 
   0  11  22     8241.69     6799.67   3244.79 o 
 -11  12  22     1754.66     2790.02   1079.28 o 
  -8  12  22     3977.88     3542.70   1196.86 o 
  -5  12  22     7690.25     9447.99   1438.79 o 
  -2  12  22    11981.76    13254.52   1795.13 o 
 -10  13  22     4006.98     5276.61   1726.92 o 
  -7  13  22     8300.88     8703.96   2104.25 o 
  -4  13  22     9524.13    11682.04   1679.30 o 
   0   1  23     5865.39     6248.45    812.97 o 
  -2   2  23     8177.80     8760.57   1015.72 o 
   1   2  23     7933.91     8051.09    964.75 o 
  -4   3  23     8718.14     9299.36   1042.74 o 
  -1   3  23     1853.26     1793.95    432.11 o 
   2   3  23    14226.59    15159.92   1339.92 o 
  -6   4  23     6707.28     7005.41    903.74 o 
  -3   4  23     4019.40     4807.21    725.95 o 
   0   4  23     5992.07     5774.00    678.23 o 
   3   4  23     7692.60     9957.80   1418.63 o 
  -8   5  23     4021.50     5537.03   1082.04 o 
  -5   5  23     1753.13     1442.07    309.17 o 
  -2   5  23     3861.79     3560.98    697.91 o 
   1   5  23    10446.73    10471.78   1334.33 o 
   4   5  23     5626.87     6305.11   1601.01 o 
 -10   6  23     1416.18      623.52    696.96 o 
  -7   6  23     5127.47     5862.68   1321.60 o 
  -4   6  23    13215.68    14976.98   1646.91 o 
  -1   6  23     9820.73    10993.82   1396.74 o 
   2   6  23     4592.44     3864.39    885.89 o 
   5   6  23     4366.82     4872.48   1392.53 o 
 -12   7  23      186.57      237.00    357.77 o 
  -9   7  23     7723.25     9131.52   1365.00 o 
  -6   7  23     5953.03     6109.76   1092.19 o 
  -3   7  23     7095.78     6925.51   1734.15 o 
   0   7  23     2559.21     2011.53    577.79 o 
   3   7  23     8690.55     6978.68   2794.35 o 
 -11   8  23     2613.28     2587.90    744.65 o 
  -8   8  23     6905.21     9718.08   1412.51 o 
  -5   8  23    10500.88    13891.19   2552.68 o 
  -2   8  23     5420.02     4912.45    929.49 o 
   1   8  23     4476.65     3387.29    802.60 o 
   4   8  23     4122.69     6015.06   1732.79 o 
 -10   9  23     5326.60     6076.49   1155.63 o 
  -7   9  23     4423.26     2604.63   1171.57 o 
  -4   9  23     5116.11     5799.86   1735.21 o 
  -1   9  23     5403.79     7815.40   1268.03 o 
   2   9  23     6797.24     5025.39   3379.86 o 
  -9  10  23     2366.61     1913.53   1079.36 o 
  -6  10  23     5086.08     5890.83   1733.22 o 
  -3  10  23     3347.79     4696.00    939.01 o 
   0  10  23     1722.31     1759.19    567.62 o 
  -8  11  23     1196.62     1062.05    659.14 o 
  -5  11  23     7856.03     7923.56   1329.66 o 
  -2  11  23     4381.99     5388.79   1098.59 o 
  -7  12  23      973.05      745.49    735.64 o 
  -4  12  23     5780.95     7272.27   1311.26 o 
   0   0  24    14381.15    15429.80   2403.93 o 
   1   1  24     9438.16    10047.61   1109.42 o 
  -1   2  24     6583.82     6742.24    906.27 o 
   2   2  24     9497.43    10883.21   1163.05 o 
  -3   3  24     9388.88     8906.26   1031.96 o 
   0   3  24     2304.77     2854.67    572.63 o 
   3   3  24    12844.86    13537.45   1669.20 o 
  -5   4  24    21004.22    20683.57   1606.86 o 
  -2   4  24      715.39      871.64    176.81 o 
   1   4  24     7246.18     7530.77   1231.89 o 
   4   4  24     4998.86     5232.34   1016.83 o 
  -7   5  24     3720.12     2561.91   1291.27 o 
  -4   5  24     9785.21     9991.33   1093.93 o 
  -1   5  24     2675.49     3658.86    868.08 o 
   2   5  24    14559.21    14225.83   1772.54 o 
   5   5  24     7843.42     8968.71   1445.05 o 
  -9   6  24     1435.78      716.65    349.36 o 
  -6   6  24     6679.35     6231.17    894.75 o 
  -3   6  24     3157.21     4454.17   1299.72 o 
   0   6  24    10387.82     9298.98   2002.90 o 
   3   6  24     7459.98     8435.10   1991.55 o 
  -8   7  24     2983.35     3563.66    806.14 o 
  -5   7  24    12245.91    13101.81   2443.98 o 
  -2   7  24    13325.87    12348.13   1553.16 o 
   1   7  24     7712.36     7548.09   1885.82 o 
  -7   8  24     7738.25     8065.39   1987.49 o 
  -4   8  24    11216.80    14119.06   2677.47 o 
  -1   8  24    10646.28    12944.98   1636.95 o 
  -9   9  24     7611.96     8271.28   2109.07 o 
  -6   9  24     6269.63     6094.17   1692.94 o 
  -3   9  24    10242.42    11089.39   1552.06 o 
   0   9  24     3506.02     2556.70   1491.34 o 
  -5  10  24     4167.60     4099.27   1395.06 o 
  -1   1  25     1881.42     2195.47    555.85 o 
  -3   2  25    11144.75    12026.25   1257.21 o 
   0   2  25     4849.07     5283.29    816.01 o 
  -5   3  25     8009.05     9199.64   2020.12 o 
  -2   3  25     8323.57     8883.35   1066.84 o 
   1   3  25     3534.87     4225.64    899.33 o 
  -7   4  25     8531.88     8882.95   1405.33 o 
  -4   4  25     8776.83    10238.20   1134.79 o 
  -1   4  25     2331.77     3057.78   1012.12 o 
   2   4  25     4287.57     5021.77   1019.54 o 
  -6   5  25     2669.14     3102.38    708.87 o 
  -3   5  25     6994.33     6416.39   1154.59 o 
   0   5  25     5987.87     6065.35   1150.63 o 
   3   5  25     4472.40     5874.86   1194.02 o 
  -8   6  25     2914.44     3598.59    892.33 o 
  -5   6  25     6338.99     6876.12   1161.55 o 
  -2   6  25     6229.88     8340.52   1946.48 o 
   1   6  25     2204.67     2150.67    856.00 o 
  -7   7  25      471.77      768.07    507.73 o 
  -4   7  25     8889.13     8264.73   2004.00 o 
  -1   7  25     7494.99     9957.77   2151.36 o 
  -6   8  25     4183.74     4196.40   1490.30 o 
  -3   8  25     6094.54     6516.09   2411.80 o 
   0   1  26      660.62      670.85    256.10 o 
  -2   2  26     4023.08     3383.09    689.39 o 
   1   2  26     7615.84     8503.60   1078.77 o 
  -4   3  26    16733.22    15558.60   2337.77 o 
  -1   3  26     3216.77     4083.13    767.05 o 
   2   3  26     6513.68     5297.62   1075.57 o 
  -3   4  26     6784.51     6599.30   1139.04 o 
   0   4  26     7784.34     7820.23   1348.62 o 
  -2   5  26     8643.73     7088.52   1455.29 o 
                                                 
